# Supplementary material for: Lack of epistatic interaction of SNCA with APOE in synucleinopathies
Source: Brain Commun. 2025 Nov 17;7(6):fcaf455. doi: 10.1093/braincomms/fcaf455 (PMC12670254; doi:10.1093/braincomms/fcaf455)
Supplement: fcaf455_Supplementary_Data [file fcaf455_supplementary_data.xlsx]

## Sheet: Index TOC
Supplementary Tables Index
SupplementaryTable_1	Epistatic Regression of SNPxSNP Interaction for RBD of APOE and SNCA
SupplementaryTable_2	Epistatic Regression of SNPxSNP Interaction for DLB of APOE and SNCA
SupplementaryTable_3	Epistatic Regression of SNPxSNP Interaction for PD of APOE and SNCA
SupplementaryTable_4	Model-Based Multifactor Dimensionality Reduction Method of SNP x SNP and SNP x SNP x SNP Interaction for RBD of APOE and SNCA with permutation testing
SupplementaryTable_5	Model-Based Multifactor Dimensionality Reduction Method of SNP x SNP and SNP x SNP x SNP Interaction for DLB of APOE and SNCA with permutation testing
SupplementaryTable_6	Model-Based Multifactor Dimensionality Reduction Method of SNP x SNP and SNP x SNP x SNP Interaction for PD of APOE and SNCA with permutation testing

## Sheet: SupplementaryTable_1
Supplementary Table 1: Epistatic Regression of SNPxSNP Interaction for RBD of APOE and SNCA
First SNP	Second SNP	Odds Ratio	Chi-square	p-value
4:90545298:G:C	4:90546806:T:C	3.30385	4.53382	0.03323
4:90545298:G:C	4:90666291:G:A	1.41538	3.89802	0.04834
4:90545298:G:C	4:90697157:T:C	0.656672	4.2915	0.0383
4:90545298:G:C	4:90791212:T:G	0.508563	5.55271	0.01845
4:90545298:G:C	4:90796613:T:A	0.596789	6.11686	0.01339
4:90545298:G:C	4:90821381:A:G	0.679323	4.16385	0.0413
4:90545298:G:C	4:90828422:G:T	5.72393	3.93965	0.04716
4:90545298:G:C	4:90859279:G:A	0.496151	3.92378	0.04761
4:90545360:G:A	4:90627967:G:A	7.1924	4.34321	0.03716
4:90545360:G:A	4:90687119:G:A	0.133467	3.84672	0.04984
4:90545360:G:A	4:90711770:T:C	0.668469	4.28143	0.03853
4:90545360:G:A	19:45369203:G:A	0.280541	4.10576	0.04274
4:90545360:G:A	19:45402718:G:C	2.06254	4.26531	0.0389
4:90545360:G:A	19:45408836:T:G	0.671694	4.23767	0.03954
4:90545360:G:A	19:45421204:C:T	6.44117	8.82473	0.002972
4:90545360:G:A	19:45422846:G:A	1.6817	4.08889	0.04317
4:90546222:C:T	19:45313737:C:T	3.73999	6.09713	0.01354
4:90546222:C:T	19:45322891:C:T	2.69061	5.29546	0.02138
4:90546222:C:T	19:45395714:T:C	0.549651	3.86855	0.0492
4:90546222:C:T	19:45406673:G:A	0.561414	4.86896	0.02734
4:90546222:C:T	19:45416741:C:T	0.447514	6.75612	0.009343
4:90546222:C:T	19:45416831:T:G	0.250645	5.10764	0.02382
4:90546222:C:T	19:45422846:G:A	0.455755	5.55794	0.0184
4:90546486:T:C	4:90600198:G:A	7.89627	4.76325	0.02907
4:90546616:G:A	4:90606180:A:G	3.48635	5.8454	0.01562
4:90546616:G:A	19:45383061:G:T	2.01754	5.51755	0.01883
4:90546616:G:A	19:45414392:G:T	8.38352	6.17513	0.01296
4:90546806:T:C	4:90551707:A:G	1.96889	4.55085	0.0329
4:90546806:T:C	4:90573045:C:A	2.74114	4.65344	0.03099
4:90546806:T:C	4:90595940:T:C	1.75435	5.85408	0.01554
4:90546806:T:C	4:90600999:G:A	2.65329	4.36113	0.03677
4:90546806:T:C	4:90606180:A:G	2.74042	7.38474	0.006578
4:90546806:T:C	4:90816294:A:G	2.6324	3.99429	0.04565
4:90546806:T:C	19:45414392:G:T	3.45263	5.19409	0.02266
4:90551707:A:G	4:90606180:A:G	2.69548	7.12609	0.007597
4:90551707:A:G	4:90724869:G:A	0.577159	6.55913	0.01043
4:90551707:A:G	4:90739248:T:C	0.466591	3.93338	0.04734
4:90551707:A:G	4:90756077:T:G	0.469051	3.87947	0.04888
4:90551707:A:G	4:90769859:G:C	0.39952	4.63338	0.03136
4:90551707:A:G	4:90780902:C:T	0.438686	9.96773	0.001593
4:90551707:A:G	4:90791212:T:G	0.412137	7.24283	0.007119
4:90551707:A:G	4:90796613:T:A	0.528885	4.83253	0.02793
4:90551707:A:G	4:90811698:T:C	0.423981	4.70396	0.03009
4:90551707:A:G	19:45322891:C:T	2.26397	4.09555	0.043
4:90551707:A:G	19:45383061:G:T	1.586	4.9091	0.02672
4:90551707:A:G	19:45389174:T:A	2.28714	6.05183	0.01389
4:90551707:A:G	19:45414392:G:T	3.57438	4.91739	0.02659
4:90551707:A:G	19:45416831:T:G	1.91251	4.95914	0.02595
4:90551707:A:G	19:45421204:C:T	4.05753	5.434	0.01975
4:90551782:C:T	4:90573045:C:A	2.32973	4.26104	0.039
4:90551782:C:T	4:90600999:G:A	2.25467	3.94161	0.04711
4:90551782:C:T	4:90636418:C:T	1.48523	4.83723	0.02785
4:90551782:C:T	4:90636489:G:T	1.53841	4.56913	0.03255
4:90551782:C:T	4:90666291:G:A	1.53628	4.16594	0.04124
4:90551782:C:T	4:90671336:G:A	1.46353	4.44596	0.03498
4:90551782:C:T	4:90724869:G:A	0.651238	4.7249	0.02973
4:90551782:C:T	19:45309634:G:A	2.25676	4.74326	0.02941
4:90551782:C:T	19:45313715:T:C	1.78403	5.74202	0.01656
4:90551782:C:T	19:45322891:C:T	2.18175	3.95128	0.04684
4:90551782:C:T	19:45389174:T:A	2.33798	7.4886	0.006209
4:90551782:C:T	19:45389596:G:A	2.46025	5.6689	0.01727
4:90551782:C:T	19:45416831:T:G	2.24975	9.17693	0.002451
4:90551782:C:T	19:45421204:C:T	4.08691	5.06245	0.02445
4:90551782:C:T	19:45426792:G:A	2.06258	4.08774	0.0432
4:90565769:T:G	19:45322891:C:T	2.41937	4.0703	0.04364
4:90565769:T:G	19:45329438:G:A	2.0714	4.30115	0.03809
4:90565769:T:G	19:45376284:C:G	0.59378	4.33099	0.03742
4:90565769:T:G	19:45389174:T:A	0.289957	4.04117	0.0444
4:90565769:T:G	19:45395714:T:C	0.465574	6.96017	0.008334
4:90565769:T:G	19:45406673:G:A	0.48859	8.44039	0.00367
4:90565769:T:G	19:45416741:C:T	0.374057	10.8599	0.000983
4:90565769:T:G	19:45416831:T:G	0.192485	7.28442	0.006956
4:90565769:T:G	19:45421100:G:A	1.49008	4.07726	0.04346
4:90565769:T:G	19:45422846:G:A	0.39389	8.58597	0.003388
4:90572322:C:T	4:90622129:T:A	0.666287	5.62335	0.01772
4:90572322:C:T	4:90624011:A:G	0.466416	7.15896	0.007459
4:90572322:C:T	4:90626219:A:G	0.55526	4.40636	0.0358
4:90572322:C:T	4:90764324:A:G	0.506899	3.91172	0.04795
4:90572322:C:T	19:45334970:A:G	0.298987	5.71729	0.0168
4:90572322:C:T	19:45361646:A:G	0.713438	5.23041	0.0222
4:90572322:C:T	19:45372030:C:T	0.388941	4.62906	0.03143
4:90572322:C:T	19:45445517:G:A	0.330781	5.23759	0.0221
4:90572322:C:T	19:45507671:A:G	0.383219	4.68961	0.03035
4:90573045:C:A	4:90600198:G:A	2.51103	4.86902	0.02734
4:90573045:C:A	4:90600999:G:A	0.491342	6.80119	0.00911
4:90573045:C:A	4:90610327:C:T	0.152286	4.6829	0.03046
4:90573045:C:A	4:90625809:C:A	2.83183	4.93942	0.02625
4:90573045:C:A	4:90719196:A:T	0.60326	6.19946	0.01278
4:90573045:C:A	4:90744216:G:A	0.608904	5.99619	0.01434
4:90573045:C:A	4:90761357:T:A	0.586958	6.73678	0.009445
4:90573045:C:A	4:90772725:A:G	0.595508	6.38663	0.0115
4:90573045:C:A	4:90821381:A:G	0.543363	11.7321	0.000614
4:90573045:C:A	4:90851676:C:T	0.548964	11.3241	0.000765
4:90573045:C:A	19:45329438:G:A	1.90028	6.08356	0.01364
4:90573045:C:A	19:45343962:C:T	2.95257	4.13525	0.042
4:90573045:C:A	19:45389174:T:A	0.57854	4.11922	0.0424
4:90573045:C:A	19:45395714:T:C	0.732278	3.85065	0.04973
4:90573045:C:A	19:45406673:G:A	0.738293	4.47602	0.03437
4:90573045:C:A	19:45416831:T:G	0.546341	6.25889	0.01236
4:90573045:C:A	19:45483844:G:A	0.427472	5.99451	0.01435
4:90574344:A:T	4:90697157:T:C	2.33809	3.95772	0.04666
4:90574344:A:T	4:90754441:A:T	9.02321	5.2681	0.02172
4:90574344:A:T	4:90771147:T:A	2.14327	4.57985	0.03235
4:90574344:A:T	4:90771524:C:T	4.78256	4.42794	0.03535
4:90574344:A:T	19:45319631:G:A	5.33532	6.42368	0.01126
4:90574344:A:T	19:45382675:G:A	4.30713	5.26846	0.02172
4:90574344:A:T	19:45402718:G:C	3.47261	4.59975	0.03198
4:90574344:A:T	19:45416831:T:G	3.04202	4.45365	0.03483
4:90579508:G:A	4:90610135:A:T	0.732711	4.90444	0.02679
4:90579508:G:A	4:90622129:T:A	0.624234	7.25901	0.007055
4:90579508:G:A	4:90624011:A:G	0.45372	6.96761	0.0083
4:90579508:G:A	4:90780902:C:T	0.694728	5.41531	0.01996
4:90579508:G:A	4:90791212:T:G	0.628163	3.97746	0.04611
4:90579508:G:A	4:90811698:T:C	0.496688	4.23642	0.03957
4:90579508:G:A	19:45408836:T:G	0.785248	4.64868	0.03108
4:90579508:G:A	19:45416741:C:T	1.30662	4.0765	0.04348
4:90579508:G:A	19:45416831:T:G	1.54496	6.21522	0.01267
4:90579508:G:A	19:45421204:C:T	3.89556	12.2211	0.000473
4:90590969:A:G	4:90636489:G:T	1.75571	6.29235	0.01213
4:90590969:A:G	4:90666291:G:A	1.79007	6.07318	0.01372
4:90590969:A:G	4:90671336:G:A	1.71193	6.21624	0.01266
4:90590969:A:G	4:90711770:T:C	1.82051	6.64616	0.009937
4:90590969:A:G	4:90724869:G:A	0.585676	4.8559	0.02755
4:90590969:A:G	4:90811698:T:C	0.40301	4.94194	0.02621
4:90590969:A:G	4:90859279:G:A	0.410383	5.10787	0.02382
4:90590969:A:G	19:45313715:T:C	1.93391	5.03582	0.02483
4:90590969:A:G	19:45322891:C:T	3.13868	6.06775	0.01377
4:90590969:A:G	19:45389174:T:A	2.57221	6.39934	0.01142
4:90590969:A:G	19:45389596:G:A	2.43226	4.1715	0.04111
4:90590969:A:G	19:45416831:T:G	2.20451	6.59014	0.01025
4:90595940:T:C	4:90622129:T:A	0.639147	6.76191	0.009312
4:90595940:T:C	4:90624011:A:G	0.445976	8.06105	0.004523
4:90595940:T:C	4:90626219:A:G	0.557519	4.51087	0.03368
4:90595940:T:C	4:90627967:G:A	4.49863	9.28328	0.002313
4:90595940:T:C	4:90666291:G:A	1.26307	3.91277	0.04792
4:90595940:T:C	4:90749859:G:A	0.604894	4.45037	0.03489
4:90595940:T:C	4:90790237:G:A	1.20867	3.99596	0.04561
4:90595940:T:C	4:90807488:T:C	2.00795	4.07231	0.04359
4:90595940:T:C	4:90817848:A:G	1.23317	5.1177	0.02368
4:90595940:T:C	4:90825463:G:A	2.46191	7.5069	0.006146
4:90595940:T:C	19:45334970:A:G	0.343682	4.61618	0.03167
4:90595940:T:C	19:45361646:A:G	0.713204	5.15779	0.02314
4:90595940:T:C	19:45384105:C:T	1.20102	4.08537	0.04326
4:90595940:T:C	19:45445517:G:A	0.374693	4.01836	0.04501
4:90595940:T:C	19:45507671:A:G	0.418489	3.9169	0.0478
4:90597736:T:A	4:90610135:A:T	0.622244	9.74861	0.001795
4:90597736:T:A	4:90622129:T:A	0.575149	9.7171	0.001826
4:90597736:T:A	4:90624011:A:G	0.415883	8.37879	0.003796
4:90597736:T:A	4:90626219:A:G	0.546938	5.05295	0.02458
4:90597736:T:A	4:90627967:G:A	5.61677	8.58612	0.003387
4:90597736:T:A	4:90713259:G:A	0.614929	6.54075	0.01054
4:90597736:T:A	4:90724869:G:A	0.777753	4.06196	0.04386
4:90597736:T:A	4:90739248:T:C	0.612573	6.57388	0.01035
4:90597736:T:A	4:90749859:G:A	0.525438	6.12188	0.01335
4:90597736:T:A	4:90756077:T:G	0.612283	6.58288	0.0103
4:90597736:T:A	4:90769859:G:C	0.605437	5.90171	0.01513
4:90597736:T:A	4:90780902:C:T	0.629835	8.26821	0.004035
4:90597736:T:A	4:90791212:T:G	0.619421	4.16045	0.04138
4:90597736:T:A	4:90807488:T:C	4.99847	7.02887	0.008021
4:90597736:T:A	4:90811698:T:C	0.428141	6.10981	0.01344
4:90597736:T:A	4:90817981:T:C	0.649237	4.69262	0.03029
4:90597736:T:A	4:90825463:G:A	3.77441	6.41168	0.01134
4:90597736:T:A	19:45408836:T:G	0.763775	5.47334	0.01931
4:90597736:T:A	19:45416741:C:T	1.31398	4.02926	0.04472
4:90597736:T:A	19:45416831:T:G	1.51742	5.54949	0.01849
4:90597736:T:A	19:45421204:C:T	4.10838	12.7426	0.000358
4:90600198:G:A	4:90600999:G:A	2.42984	4.53223	0.03326
4:90600198:G:A	4:90636489:G:T	1.60438	4.97606	0.0257
4:90600198:G:A	4:90666291:G:A	1.63029	4.80128	0.02844
4:90600198:G:A	4:90671336:G:A	1.60341	5.89178	0.01521
4:90600198:G:A	4:90711770:T:C	1.82458	7.8942	0.004959
4:90600198:G:A	4:90724869:G:A	0.567783	6.09066	0.01359
4:90600198:G:A	4:90811698:T:C	0.403267	5.15703	0.02315
4:90600198:G:A	4:90859279:G:A	0.402345	5.5377	0.01861
4:90600198:G:A	19:45313715:T:C	1.76719	4.22078	0.03993
4:90600198:G:A	19:45340138:G:A	0.575634	5.38421	0.02032
4:90600198:G:A	19:45356674:A:G	1.64487	5.01697	0.0251
4:90600198:G:A	19:45357939:A:G	0.635604	4.81041	0.02829
4:90600198:G:A	19:45389174:T:A	2.83907	8.85648	0.002921
4:90600198:G:A	19:45389596:G:A	2.74092	5.87565	0.01535
4:90600198:G:A	19:45408628:T:C	2.02203	5.21594	0.02238
4:90600198:G:A	19:45416831:T:G	2.1511	6.79652	0.009134
4:90600198:G:A	19:45421204:C:T	3.86272	4.36407	0.0367
4:90600999:G:A	4:90610327:C:T	0.147103	4.84623	0.02771
4:90600999:G:A	4:90625809:C:A	2.74142	4.6399	0.03124
4:90600999:G:A	4:90636419:G:A	0.675883	5.13182	0.02349
4:90600999:G:A	4:90654664:G:A	0.670656	5.09584	0.02398
4:90600999:G:A	4:90719196:A:T	0.575136	7.40726	0.006496
4:90600999:G:A	4:90744216:G:A	0.580557	7.18594	0.007348
4:90600999:G:A	4:90761357:T:A	0.561073	7.91	0.004916
4:90600999:G:A	4:90772725:A:G	0.569485	7.51826	0.006108
4:90600999:G:A	4:90796613:T:A	0.674653	4.78531	0.0287
4:90600999:G:A	4:90821381:A:G	0.517574	13.7328	0.000211
4:90600999:G:A	4:90851676:C:T	0.523383	13.2676	0.00027
4:90600999:G:A	19:45329438:G:A	1.94838	6.89525	0.008643
4:90600999:G:A	19:45343962:C:T	2.85931	3.8961	0.0484
4:90600999:G:A	19:45389174:T:A	0.520551	5.59747	0.01799
4:90600999:G:A	19:45395714:T:C	0.677625	5.92384	0.01494
4:90600999:G:A	19:45406673:G:A	0.739722	4.52044	0.03349
4:90600999:G:A	19:45416741:C:T	0.734504	3.95832	0.04664
4:90600999:G:A	19:45416831:T:G	0.543812	6.55937	0.01043
4:90600999:G:A	19:45426792:G:A	0.500844	3.96261	0.04652
4:90600999:G:A	19:45483844:G:A	0.474616	4.92748	0.02643
4:90606180:A:G	4:90610135:A:T	0.289127	14.3868	0.000149
4:90606180:A:G	4:90622129:T:A	0.292257	13.6859	0.000216
4:90606180:A:G	4:90624011:A:G	0.268804	11.5632	0.000673
4:90606180:A:G	4:90625714:T:A	0.3468	10.2026	0.001403
4:90606180:A:G	4:90626219:A:G	0.287204	11.3025	0.000774
4:90606180:A:G	4:90636418:C:T	0.580436	4.15311	0.04156
4:90606180:A:G	4:90636419:G:A	0.445214	6.77613	0.009239
4:90606180:A:G	4:90639025:G:T	0.46464	4.39239	0.0361
4:90606180:A:G	4:90677531:T:C	0.453557	4.67623	0.03058
4:90606180:A:G	4:90780902:C:T	0.221684	4.18224	0.04085
4:90610135:A:T	4:90622129:T:A	0.620233	4.86054	0.02748
4:90610135:A:T	4:90624011:A:G	0.28715	5.65869	0.01737
4:90610135:A:T	4:90626219:A:G	0.432468	4.34826	0.03705
4:90610135:A:T	4:90627967:G:A	2.75645	4.11408	0.04253
4:90610135:A:T	4:90703029:A:G	0.44278	5.01094	0.02519
4:90610135:A:T	4:90725536:T:C	0.44278	5.01094	0.02519
4:90610135:A:T	4:90748966:T:A	0.474165	4.15237	0.04158
4:90610135:A:T	4:90791212:T:G	0.538141	5.73486	0.01663
4:90610135:A:T	4:90811698:T:C	0.477214	4.34192	0.03718
4:90610135:A:T	19:45322891:C:T	1.72011	5.72067	0.01677
4:90610135:A:T	19:45361646:A:G	0.62339	7.29899	0.006899
4:90610135:A:T	19:45362033:G:A	0.289195	3.97881	0.04608
4:90610135:A:T	19:45372030:C:T	0.241265	5.2488	0.02196
4:90610135:A:T	19:45374350:T:C	0.693565	4.30276	0.03805
4:90610135:A:T	19:45376284:C:G	0.760726	4.90591	0.02676
4:90610135:A:T	19:45385102:G:A	0.180482	5.36485	0.02055
4:90610135:A:T	19:45478352:A:G	0.280374	4.17414	0.04105
4:90610327:C:T	4:90625809:C:A	9.96873	5.91199	0.01504
4:90610327:C:T	19:45409579:C:T	3.48423	4.05878	0.04394
4:90610327:C:T	19:45477111:C:T	1.89282	5.4346	0.01974
4:90612588:C:T	19:45395714:T:C	0.511369	4.29674	0.03819
4:90612588:C:T	19:45406673:G:A	0.520953	5.83677	0.01569
4:90612588:C:T	19:45416741:C:T	0.450698	6.3606	0.01167
4:90612588:C:T	19:45416831:T:G	0.310771	4.59406	0.03208
4:90612588:C:T	19:45421100:G:A	1.68487	5.47827	0.01925
4:90612588:C:T	19:45422846:G:A	0.43142	5.71994	0.01677
4:90618694:A:G	19:45363700:A:G	0.419011	4.60825	0.03182
4:90618694:A:G	19:45366603:G:A	2.05938	6.46128	0.01103
4:90618694:A:G	19:45377334:G:A	0.460072	5.72921	0.01669
4:90618694:A:G	19:45379746:A:G	3.03443	9.12529	0.002521
4:90618694:A:G	19:45382717:G:A	1.87297	4.75975	0.02913
4:90618694:A:G	19:45383061:G:T	0.479693	5.28916	0.02146
4:90618694:A:G	19:45384105:C:T	0.457876	6.52199	0.01065
4:90622129:T:A	4:90791212:T:G	0.505193	7.14066	0.007536
4:90622129:T:A	4:90796613:T:A	0.640667	4.68792	0.03038
4:90622129:T:A	4:90811698:T:C	0.444512	5.14755	0.02328
4:90622129:T:A	4:90816294:A:G	0.629095	3.85308	0.04965
4:90622129:T:A	19:45313715:T:C	1.75198	9.03886	0.002643
4:90622129:T:A	19:45313737:C:T	3.52089	12.6236	0.000381
4:90622129:T:A	19:45322891:C:T	3.1106	16.033	6.23e-05
4:90622129:T:A	19:45342815:G:C	1.97179	6.86868	0.008772
4:90622129:T:A	19:45354044:T:G	0.762835	3.94505	0.04701
4:90622129:T:A	19:45357003:C:G	0.70764	5.01282	0.02516
4:90622129:T:A	19:45366603:G:A	1.37675	5.07093	0.02433
4:90622129:T:A	19:45367473:A:G	0.729119	5.36185	0.02058
4:90622129:T:A	19:45372129:A:T	0.72456	4.44468	0.03501
4:90622129:T:A	19:45406673:G:A	0.677676	6.09294	0.01357
4:90622129:T:A	19:45422846:G:A	0.685647	4.05943	0.04393
4:90624011:A:G	4:90639025:G:T	0.47703	4.37099	0.03656
4:90624011:A:G	4:90677531:T:C	0.464447	4.70153	0.03014
4:90624011:A:G	19:45366603:G:A	1.73572	4.75279	0.02925
4:90624011:A:G	19:45367473:A:G	0.519615	7.51716	0.006112
4:90624011:A:G	19:45372129:A:T	0.536969	5.51829	0.01882
4:90624011:A:G	19:45383061:G:T	0.494226	6.73509	0.009454
4:90625714:T:A	19:45322744:A:G	0.719963	4.71047	0.02998
4:90625714:T:A	19:45361646:A:G	0.433752	9.44534	0.002117
4:90625714:T:A	19:45372030:C:T	0.126243	4.00915	0.04525
4:90625714:T:A	19:45374350:T:C	0.474562	7.57653	0.005913
4:90625809:C:A	4:90636418:C:T	2.16443	8.49709	0.003557
4:90625809:C:A	4:90636489:G:T	2.04575	8.33971	0.003879
4:90625809:C:A	4:90653348:C:T	3.67124	4.66751	0.03074
4:90625809:C:A	4:90666291:G:A	2.16654	9.26279	0.002339
4:90625809:C:A	4:90671336:G:A	2.33191	11.5582	0.000675
4:90625809:C:A	4:90675980:C:T	0.083847	3.85285	0.04966
4:90625809:C:A	4:90711770:T:C	1.94252	4.64066	0.03122
4:90625809:C:A	4:90749859:G:A	3.53657	5.63232	0.01763
4:90625809:C:A	19:45313715:T:C	2.503	8.5269	0.003499
4:90625809:C:A	19:45322891:C:T	4.45111	11.3393	0.000759
4:90625809:C:A	19:45342815:G:C	3.18315	8.1878	0.004217
4:90625809:C:A	19:45416831:T:G	2.16297	6.62049	0.01008
4:90625809:C:A	19:45421100:G:A	0.616824	3.94975	0.04688
4:90625809:C:A	19:45447221:G:A	3.97989	4.31925	0.03768
4:90626219:A:G	19:45313715:T:C	1.67176	4.08299	0.04332
4:90626219:A:G	19:45344458:A:G	0.527291	4.11105	0.0426
4:90626219:A:G	19:45357003:C:G	0.60296	4.4264	0.03539
4:90626219:A:G	19:45361646:A:G	0.246486	8.36797	0.003819
4:90626219:A:G	19:45366603:G:A	1.58997	4.42478	0.03542
4:90626219:A:G	19:45367473:A:G	0.529429	8.89937	0.002853
4:90626219:A:G	19:45372129:A:T	0.477469	8.93647	0.002795
4:90626219:A:G	19:45374350:T:C	0.201186	8.98405	0.002724
4:90626219:A:G	19:45376284:C:G	0.57264	4.54301	0.03305
4:90626219:A:G	19:45383061:G:T	0.601773	4.84359	0.02775
4:90626219:A:G	19:45398633:G:C	0.462984	5.52002	0.0188
4:90626219:A:G	19:45406673:G:A	0.446624	10.109	0.001476
4:90627967:G:A	4:90634212:G:A	27.8889	8.67697	0.003223
4:90627967:G:A	4:90636419:G:A	3.13906	4.01937	0.04498
4:90627967:G:A	4:90653348:C:T	26.2457	8.3733	0.003808
4:90627967:G:A	4:90654664:G:A	6.29975	7.929	0.004865
4:90627967:G:A	4:90687119:G:A	27.1645	8.54266	0.003469
4:90627967:G:A	4:90702781:A:G	2.91098	4.0764	0.04349
4:90627967:G:A	4:90744993:C:T	2.94311	4.16018	0.04138
4:90627967:G:A	4:90749859:G:A	8.61932	5.68424	0.01712
4:90627967:G:A	4:90764310:T:C	3.04305	4.41886	0.03554
4:90627967:G:A	19:45372129:A:T	0.29543	6.71357	0.009568
4:90627967:G:A	19:45383061:G:T	0.436194	5.26624	0.02174
4:90627967:G:A	19:45431403:C:T	5.8188	7.08166	0.007788
4:90627967:G:A	19:45481282:G:C	4.31376	5.14639	0.02329
4:90634212:G:A	4:90682571:A:G	0.48588	5.29596	0.02137
4:90634212:G:A	4:90825463:G:A	23.4917	7.87107	0.005023
4:90634212:G:A	19:45361646:A:G	0.330061	5.80475	0.01598
4:90634212:G:A	19:45369203:G:A	3.23136	4.17173	0.0411
4:90634212:G:A	19:45448036:T:C	0.631253	4.02587	0.04481
4:90634212:G:A	19:45452845:G:A	0.473077	4.83057	0.02796
4:90634212:G:A	19:45470344:C:T	0.589571	5.05866	0.0245
4:90634212:G:A	19:45479451:A:T	0.41836	6.02136	0.01413
4:90634212:G:A	19:45492559:G:A	0.564558	6.08758	0.01361
4:90636418:C:T	4:90697157:T:C	1.21671	4.41511	0.03562
4:90636418:C:T	4:90724869:G:A	1.21703	5.96192	0.01462
4:90636418:C:T	19:45356995:C:T	1.73786	4.11527	0.0425
4:90636418:C:T	19:45361646:A:G	0.762975	5.49512	0.01907
4:90636418:C:T	19:45384105:C:T	1.16448	4.74454	0.02939
4:90636418:C:T	19:45398633:G:C	0.766431	7.51509	0.006119
4:90636418:C:T	19:45461980:C:T	1.81733	7.12175	0.007616
4:90636419:G:A	4:90821381:A:G	0.693095	4.66928	0.03071
4:90636419:G:A	4:90825463:G:A	2.58507	6.20291	0.01275
4:90636419:G:A	4:90840246:C:T	0.643771	4.37103	0.03655
4:90636419:G:A	4:90851676:C:T	0.684013	4.96513	0.02586
4:90636419:G:A	19:45319631:G:A	0.428959	4.71617	0.02988
4:90636419:G:A	19:45361646:A:G	0.533881	9.39765	0.002173
4:90636419:G:A	19:45369203:G:A	1.81247	5.00809	0.02523
4:90636419:G:A	19:45374350:T:C	0.66969	3.94297	0.04707
4:90636419:G:A	19:45382675:G:A	0.408064	5.41254	0.01999
4:90636419:G:A	19:45398633:G:C	0.619028	8.34665	0.003864
4:90636419:G:A	19:45406673:G:A	0.711388	6.66157	0.009851
4:90636419:G:A	19:45421100:G:A	1.26026	3.9802	0.04604
4:90636419:G:A	19:45483844:G:A	0.4978	5.33091	0.02095
4:90636489:G:T	19:45443934:G:T	1.84026	8.13367	0.004345
4:90636489:G:T	19:45461980:C:T	2.03007	10.2754	0.001348
4:90638896:A:G	4:90702781:A:G	0.557063	6.63691	0.009989
4:90638896:A:G	4:90711770:T:C	0.502907	11.0358	0.000894
4:90638896:A:G	4:90713259:G:A	0.472716	6.53182	0.0106
4:90638896:A:G	4:90739248:T:C	0.436102	7.87704	0.005007
4:90638896:A:G	4:90744993:C:T	0.506769	8.87814	0.002886
4:90638896:A:G	4:90756077:T:G	0.431534	8.00679	0.00466
4:90638896:A:G	4:90764310:T:C	0.490639	9.66475	0.001879
4:90638896:A:G	4:90769859:G:C	0.371837	8.82177	0.002977
4:90638896:A:G	4:90780902:C:T	0.499956	7.81041	0.005195
4:90638896:A:G	4:90817981:T:C	0.416121	8.08566	0.004462
4:90638896:A:G	19:45421204:C:T	2.81561	4.39528	0.03604
4:90638896:A:G	19:45483844:G:A	2.22494	4.73724	0.02952
4:90639025:G:T	19:45344458:A:G	0.442116	4.80458	0.02838
4:90639025:G:T	19:45361646:A:G	0.231671	7.54071	0.006032
4:90639025:G:T	19:45367473:A:G	0.599559	5.2915	0.02143
4:90639025:G:T	19:45372129:A:T	0.527406	5.87078	0.01539
4:90639025:G:T	19:45374350:T:C	0.194502	7.1725	0.007403
4:90639025:G:T	19:45398633:G:C	0.401756	6.34284	0.01179
4:90639025:G:T	19:45406673:G:A	0.472378	7.65968	0.005647
4:90642182:A:G	4:90790237:G:A	3.08727	6.94946	0.008385
4:90642182:A:G	4:90805724:A:C	2.80761	4.81113	0.02828
4:90642182:A:G	4:90817848:A:G	2.95248	6.38031	0.01154
4:90642182:A:G	19:45313715:T:C	4.82996	10.4992	0.001194
4:90642182:A:G	19:45313737:C:T	9.31346	8.02113	0.004624
4:90642182:A:G	19:45322891:C:T	13.9608	15.191	9.72e-05
4:90642182:A:G	19:45342815:G:C	4.95795	8.63774	0.003293
4:90642182:A:G	19:45361646:A:G	2.29087	4.11851	0.04242
4:90642182:A:G	19:45416831:T:G	2.31576	4.23004	0.03971
4:90653348:C:T	4:90825463:G:A	22.1073	7.58029	0.005901
4:90653348:C:T	4:90840246:C:T	0.548565	4.03776	0.04449
4:90653348:C:T	19:45324958:C:T	6.31838	4.90536	0.02677
4:90653348:C:T	19:45361646:A:G	0.312657	6.42626	0.01124
4:90653348:C:T	19:45369203:G:A	3.58221	5.23861	0.02209
4:90653348:C:T	19:45376284:C:G	0.524653	4.72565	0.02972
4:90653348:C:T	19:45452845:G:A	0.532592	3.84546	0.04988
4:90653348:C:T	19:45470344:C:T	0.612632	4.60655	0.03185
4:90653348:C:T	19:45479451:A:T	0.478774	4.88522	0.02709
4:90653348:C:T	19:45492559:G:A	0.590037	5.49697	0.01905
4:90654664:G:A	4:90807488:T:C	2.3732	3.95534	0.04672
4:90654664:G:A	4:90825463:G:A	3.50591	9.37296	0.002202
4:90654664:G:A	4:90851676:C:T	0.666776	4.32511	0.03755
4:90661612:G:A	4:90702781:A:G	0.548623	6.90571	0.008592
4:90661612:G:A	4:90711770:T:C	0.485072	11.9735	0.00054
4:90661612:G:A	4:90713259:G:A	0.472716	6.53182	0.0106
4:90661612:G:A	4:90739248:T:C	0.436102	7.87704	0.005007
4:90661612:G:A	4:90744993:C:T	0.506769	8.87814	0.002886
4:90661612:G:A	4:90756077:T:G	0.431534	8.00679	0.00466
4:90661612:G:A	4:90764310:T:C	0.490639	9.66475	0.001879
4:90661612:G:A	4:90769859:G:C	0.371837	8.82177	0.002977
4:90661612:G:A	4:90780902:C:T	0.509365	7.48221	0.006231
4:90661612:G:A	4:90817981:T:C	0.416121	8.08566	0.004462
4:90661612:G:A	19:45421204:C:T	2.81561	4.39527	0.03604
4:90661612:G:A	19:45483844:G:A	2.12614	4.2626	0.03896
4:90666291:G:A	19:45443934:G:T	1.84851	8.14135	0.004327
4:90666291:G:A	19:45461980:C:T	2.09828	11.0228	0.0009
4:90671336:G:A	4:90697157:T:C	1.21833	4.18891	0.04069
4:90671336:G:A	4:90713259:G:A	0.671696	4.17204	0.0411
4:90671336:G:A	4:90724869:G:A	1.19945	4.93098	0.02638
4:90671336:G:A	19:45361646:A:G	0.724229	7.56186	0.005962
4:90671336:G:A	19:45384105:C:T	1.16551	4.67985	0.03052
4:90671336:G:A	19:45398633:G:C	0.772413	6.92942	0.008479
4:90671336:G:A	19:45423944:C:T	0.462835	4.41049	0.03572
4:90671336:G:A	19:45443934:G:T	1.51974	3.98042	0.04603
4:90671336:G:A	19:45461980:C:T	1.81743	7.52751	0.006076
4:90675980:C:T	4:90711770:T:C	3.18997	3.95905	0.04662
4:90675980:C:T	4:90786585:A:G	0.099322	4.31731	0.03773
4:90675980:C:T	4:90790237:G:A	3.16453	4.86831	0.02735
4:90675980:C:T	4:90791212:T:G	0.117028	4.53289	0.03325
4:90675980:C:T	4:90796613:T:A	0.135039	4.20565	0.04029
4:90675980:C:T	4:90805724:A:C	3.68126	5.47539	0.01929
4:90675980:C:T	19:45313715:T:C	3.35461	4.53666	0.03318
4:90675980:C:T	19:45313737:C:T	9.4718	5.35321	0.02068
4:90675980:C:T	19:45322891:C:T	10.6094	8.56173	0.003433
4:90675980:C:T	19:45325337:C:T	22.2358	6.55572	0.01045
4:90675980:C:T	19:45362033:G:A	8.61257	4.08494	0.04327
4:90675980:C:T	19:45389174:T:A	4.3749	6.17154	0.01298
4:90675980:C:T	19:45416831:T:G	3.42747	5.45429	0.01952
4:90677531:T:C	19:45344458:A:G	0.434219	5.02143	0.02504
4:90677531:T:C	19:45361646:A:G	0.227613	7.72581	0.005444
4:90677531:T:C	19:45367473:A:G	0.605473	5.15329	0.0232
4:90677531:T:C	19:45372129:A:T	0.545042	5.42971	0.0198
4:90677531:T:C	19:45374350:T:C	0.191092	7.33032	0.00678
4:90677531:T:C	19:45389596:G:A	2.57448	3.87547	0.049
4:90677531:T:C	19:45398633:G:C	0.394247	6.61494	0.01011
4:90677531:T:C	19:45406673:G:A	0.462571	8.11281	0.004395
4:90682571:A:G	4:90687119:G:A	0.512782	4.61356	0.03172
4:90682571:A:G	4:90702781:A:G	0.779761	5.38113	0.02036
4:90682571:A:G	4:90724869:G:A	0.818777	5.69132	0.01705
4:90682571:A:G	4:90739248:T:C	0.73467	3.86522	0.0493
4:90682571:A:G	4:90744993:C:T	0.759499	6.51952	0.01067
4:90682571:A:G	4:90764310:T:C	0.744966	7.23424	0.007153
4:90682571:A:G	4:90780902:C:T	0.736374	6.13685	0.01324
4:90682571:A:G	19:45357003:C:G	0.83482	5.23548	0.02213
4:90682571:A:G	19:45362033:G:A	0.455832	5.70549	0.01691
4:90682571:A:G	19:45372030:C:T	0.481088	5.92907	0.01489
4:90682571:A:G	19:45385102:G:A	0.499545	4.69795	0.0302
4:90682571:A:G	19:45395714:T:C	0.828439	4.77357	0.0289
4:90682571:A:G	19:45423944:C:T	2.17549	4.3817	0.03633
4:90686133:T:C	19:45361646:A:G	2.00857	3.94192	0.0471
4:90686133:T:C	19:45395714:T:C	1.79037	3.90352	0.04818
4:90686133:T:C	19:45423944:C:T	8.49919	4.21586	0.04005
4:90687119:G:A	4:90825463:G:A	22.8817	7.74258	0.005393
4:90687119:G:A	19:45361646:A:G	0.339685	5.51668	0.01884
4:90687119:G:A	19:45369203:G:A	3.14424	3.98423	0.04593
4:90687119:G:A	19:45448036:T:C	0.633816	4.00146	0.04546
4:90687119:G:A	19:45452845:G:A	0.448022	5.63149	0.01764
4:90687119:G:A	19:45470344:C:T	0.592626	5.0206	0.02505
4:90687119:G:A	19:45479451:A:T	0.396463	6.87366	0.008748
4:90687119:G:A	19:45492559:G:A	0.56907	5.99676	0.01433
4:90697157:T:C	4:90724869:G:A	1.24599	4.08774	0.0432
4:90697157:T:C	4:90749859:G:A	1.9497	4.66035	0.03087
4:90697157:T:C	4:90771147:T:A	1.2774	5.2378	0.0221
4:90697157:T:C	4:90790237:G:A	1.27342	5.88781	0.01525
4:90697157:T:C	4:90817848:A:G	1.28286	6.20958	0.01271
4:90697157:T:C	19:45322891:C:T	1.59946	5.46615	0.01939
4:90697157:T:C	19:45342815:G:C	1.48068	4.60995	0.03179
4:90697157:T:C	19:45385102:G:A	2.39879	6.4258	0.01125
4:90697157:T:C	19:45395714:T:C	1.37752	8.98362	0.002724
4:90697157:T:C	19:45425762:T:G	2.00527	5.42986	0.0198
4:90702781:A:G	4:90807488:T:C	2.25653	4.14873	0.04167
4:90702781:A:G	4:90817848:A:G	1.26117	3.95797	0.04665
4:90702781:A:G	4:90825463:G:A	2.98673	8.47629	0.003598
4:90702781:A:G	19:45361646:A:G	0.650159	5.49802	0.01904
4:90702781:A:G	19:45382675:G:A	0.460257	5.05635	0.02454
4:90702781:A:G	19:45398633:G:C	0.713158	4.97867	0.02566
4:90702781:A:G	19:45447221:G:A	0.305826	4.7478	0.02934
4:90702781:A:G	19:45479451:A:T	0.738192	4.3987	0.03597
4:90703029:A:G	19:45345787:A:T	3.27935	4.71122	0.02997
4:90703029:A:G	19:45372129:A:T	2.03576	5.68773	0.01708
4:90703029:A:G	19:45377334:G:A	0.541978	4.32855	0.03748
4:90706996:G:A	4:90771147:T:A	2.67521	3.97968	0.04605
4:90706996:G:A	4:90790237:G:A	3.05309	6.79681	0.009132
4:90706996:G:A	4:90805724:A:C	2.84717	4.94575	0.02615
4:90706996:G:A	4:90817848:A:G	2.92033	6.2365	0.01251
4:90706996:G:A	19:45313715:T:C	4.89113	10.6745	0.001086
4:90706996:G:A	19:45313737:C:T	9.40702	8.09419	0.004441
4:90706996:G:A	19:45322891:C:T	14.103	15.3108	9.12e-05
4:90706996:G:A	19:45342815:G:C	5.01201	8.75788	0.003083
4:90706996:G:A	19:45361646:A:G	2.3117	4.21185	0.04014
4:90706996:G:A	19:45416831:T:G	2.33412	4.30486	0.038
4:90711770:T:C	4:90724869:G:A	1.26003	7.12586	0.007598
4:90711770:T:C	4:90842971:A:C	0.843138	5.34378	0.0208
4:90711770:T:C	19:45382675:G:A	0.636306	4.27727	0.03863
4:90711990:C:A	4:90851676:C:T	2.74587	4.20917	0.04021
4:90711990:C:A	19:45421204:C:T	7.48163	7.06693	0.007852
4:90711990:C:A	19:45479451:A:T	0.39113	4.06381	0.04381
4:90711990:C:A	19:45500712:C:T	1.94237	4.13275	0.04206
4:90713259:G:A	4:90780902:C:T	0.546359	4.18138	0.04087
4:90713259:G:A	19:45361646:A:G	0.550319	4.98655	0.02554
4:90713259:G:A	19:45382675:G:A	0.335942	4.29515	0.03822
4:90713259:G:A	19:45452845:G:A	0.630479	5.07386	0.02429
4:90713259:G:A	19:45479451:A:T	0.60294	5.75219	0.01647
4:90719196:A:T	4:90807488:T:C	2.43188	4.1299	0.04213
4:90719196:A:T	4:90825463:G:A	2.50476	4.76448	0.02905
4:90719196:A:T	19:45431403:C:T	0.402773	3.9156	0.04784
4:90720038:T:A	19:45395714:T:C	1.81234	5.32693	0.021
4:90724869:G:A	4:90771147:T:A	1.3027	10.3369	0.001304
4:90724869:G:A	4:90790237:G:A	1.25245	7.74532	0.005385
4:90724869:G:A	4:90817848:A:G	1.23662	6.8983	0.008628
4:90724869:G:A	19:45322891:C:T	1.58348	6.45317	0.01108
4:90724869:G:A	19:45395714:T:C	1.23847	4.72504	0.02973
4:90725536:T:C	19:45345787:A:T	3.27935	4.71122	0.02997
4:90725536:T:C	19:45372129:A:T	2.03576	5.68773	0.01708
4:90725536:T:C	19:45377334:G:A	0.541978	4.32855	0.03748
4:90738839:T:G	4:90771147:T:A	2.96779	4.34877	0.03704
4:90738839:T:G	4:90790237:G:A	2.68746	3.85378	0.04963
4:90738839:T:G	19:45313715:T:C	4.25832	8.44933	0.003652
4:90738839:T:G	19:45313737:C:T	7.60609	6.10836	0.01345
4:90738839:T:G	19:45322891:C:T	12.9543	13.7565	0.000208
4:90738839:T:G	19:45342815:G:C	5.13193	8.22463	0.004133
4:90738839:T:G	19:45361646:A:G	2.5888	5.25818	0.02184
4:90739248:T:C	19:45361646:A:G	0.526753	5.49689	0.01905
4:90739248:T:C	19:45382675:G:A	0.341572	4.1635	0.0413
4:90739248:T:C	19:45452845:G:A	0.620984	5.30738	0.02124
4:90739248:T:C	19:45479451:A:T	0.592608	6.02331	0.01412
4:90744216:G:A	4:90807488:T:C	2.45053	4.2014	0.04039
4:90744216:G:A	4:90825463:G:A	2.52403	4.84458	0.02773
4:90744216:G:A	19:45431403:C:T	0.405976	3.84829	0.0498
4:90744248:C:T	4:90786585:A:G	2.63005	4.03637	0.04453
4:90744248:C:T	4:90842971:A:C	0.804998	6.38725	0.01149
4:90744248:C:T	4:90859279:G:A	1.87392	4.0288	0.04473
4:90744248:C:T	19:45461980:C:T	1.79507	6.25875	0.01236
4:90744993:C:T	4:90807488:T:C	2.28193	4.26291	0.03895
4:90744993:C:T	4:90817848:A:G	1.27618	4.37751	0.03642
4:90744993:C:T	4:90825463:G:A	3.02064	8.65032	0.00327
4:90744993:C:T	19:45361646:A:G	0.636006	5.96572	0.01459
4:90744993:C:T	19:45382675:G:A	0.458572	5.09271	0.02403
4:90744993:C:T	19:45384105:C:T	1.24041	4.20937	0.0402
4:90744993:C:T	19:45398633:G:C	0.700312	5.48321	0.0192
4:90744993:C:T	19:45447221:G:A	0.309217	4.65944	0.03088
4:90744993:C:T	19:45479451:A:T	0.735884	4.45836	0.03473
4:90748966:T:A	19:45372129:A:T	1.99289	5.31268	0.02117
4:90748966:T:A	19:45377334:G:A	0.560696	3.8437	0.04993
4:90749859:G:A	4:90825463:G:A	7.3347	4.92421	0.02648
4:90749859:G:A	19:45361574:G:A	1.61102	4.54417	0.03303
4:90749859:G:A	19:45384105:C:T	1.48758	4.29144	0.0383
4:90749859:G:A	19:45452845:G:A	0.530312	5.73401	0.01664
4:90749859:G:A	19:45479451:A:T	0.491997	6.56088	0.01042
4:90751069:C:T	19:45333834:T:C	2.64502	4.84711	0.02769
4:90751069:C:T	19:45357939:A:G	2.15966	4.14629	0.04173
4:90751069:C:T	19:45423944:C:T	24.7825	7.03717	0.007984
4:90753960:C:T	4:90786585:A:G	2.59396	3.92075	0.04769
4:90753960:C:T	4:90842971:A:C	0.822683	4.86325	0.02743
4:90753960:C:T	4:90859279:G:A	1.98366	4.61424	0.03171
4:90753960:C:T	19:45371093:G:T	2.13578	4.49171	0.03406
4:90753960:C:T	19:45443934:G:T	1.61891	4.4831	0.03423
4:90753960:C:T	19:45461980:C:T	1.91288	7.67803	0.00559
4:90754441:A:T	4:90814677:C:T	0.251697	4.0229	0.04489
4:90754441:A:T	19:45361646:A:G	2.02761	6.52692	0.01063
4:90754441:A:T	19:45395714:T:C	1.72002	5.16179	0.02309
4:90754441:A:T	19:45398633:G:C	1.69882	4.62287	0.03155
4:90754441:A:T	19:45421100:G:A	0.63108	5.17464	0.02292
4:90756077:T:G	19:45361646:A:G	0.529822	5.39957	0.02014
4:90756077:T:G	19:45382675:G:A	0.343374	4.1229	0.04231
4:90756077:T:G	19:45452845:G:A	0.619434	5.3596	0.02061
4:90756077:T:G	19:45479451:A:T	0.590954	6.08422	0.01364
4:90764310:T:C	19:45319631:G:A	0.498063	4.01868	0.045
4:90764310:T:C	19:45361646:A:G	0.622414	6.16663	0.01302
4:90764310:T:C	19:45382675:G:A	0.394031	5.9478	0.01474
4:90764310:T:C	19:45384105:C:T	1.24219	4.135	0.042
4:90764310:T:C	19:45398633:G:C	0.70197	5.17154	0.02296
4:90764310:T:C	19:45447221:G:A	0.330707	4.22909	0.03974
4:90764324:A:G	19:45345787:A:T	3.003	4.04409	0.04433
4:90764324:A:G	19:45372129:A:T	2.03585	5.55505	0.01843
4:90764324:A:G	19:45377334:G:A	0.559248	3.96835	0.04636
4:90764324:A:G	19:45421100:G:A	1.69585	3.8423	0.04997
4:90764324:A:G	19:45448036:T:C	0.52319	5.17856	0.02287
4:90764324:A:G	19:45470344:C:T	0.555258	4.13156	0.04209
4:90764324:A:G	19:45477111:C:T	0.479702	3.98814	0.04582
4:90764324:A:G	19:45492559:G:A	0.53085	4.7799	0.02879
4:90769859:G:C	19:45361646:A:G	0.528139	4.21393	0.04009
4:90770591:C:T	19:45395714:T:C	0.440397	4.30689	0.03796
4:90770591:C:T	19:45408836:T:G	0.549804	4.89462	0.02694
4:90770591:C:T	19:45423944:C:T	7.69093	4.47666	0.03436
4:90770591:C:T	19:45452845:G:A	0.39235	3.8711	0.04912
4:90771147:T:A	4:90771524:C:T	2.24145	5.08124	0.02419
4:90771147:T:A	4:90859279:G:A	2.38363	7.50229	0.006162
4:90771147:T:A	19:45342815:G:C	1.43541	5.2886	0.02147
4:90771147:T:A	19:45362033:G:A	2.26568	5.86846	0.01541
4:90771147:T:A	19:45372030:C:T	2.18983	6.51063	0.01072
4:90771147:T:A	19:45385102:G:A	2.05993	5.04218	0.02474
4:90771524:C:T	4:90790237:G:A	2.10984	4.47109	0.03447
4:90771524:C:T	19:45322891:C:T	5.26151	8.04175	0.004571
4:90772725:A:G	19:45425460:A:G	0.740015	3.95207	0.04681
4:90772851:A:C	4:90842971:A:C	0.81423	5.34102	0.02083
4:90772851:A:C	4:90859279:G:A	2.00773	4.95908	0.02595
4:90772851:A:C	19:45371093:G:T	2.20323	4.89057	0.027
4:90772851:A:C	19:45461980:C:T	1.78688	6.14132	0.01321
4:90772951:G:T	4:90821381:A:G	2.89121	4.33914	0.03725
4:90772951:G:T	4:90851676:C:T	3.18473	5.05908	0.0245
4:90772951:G:T	19:45421204:C:T	5.38254	5.34873	0.02074
4:90774148:C:G	19:45372129:A:T	1.9907	5.17587	0.0229
4:90774148:C:G	19:45421100:G:A	1.80323	4.60973	0.03179
4:90774148:C:G	19:45448036:T:C	0.485038	6.18304	0.0129
4:90774148:C:G	19:45470344:C:T	0.513326	5.07848	0.02422
4:90774148:C:G	19:45477111:C:T	0.444784	4.58639	0.03223
4:90774148:C:G	19:45492559:G:A	0.488748	5.82507	0.0158
4:90780902:C:T	4:90817848:A:G	1.41466	6.68177	0.00974
4:90780902:C:T	4:90842971:A:C	0.765626	4.49174	0.03406
4:90780902:C:T	19:45313715:T:C	1.4406	4.30289	0.03805
4:90780902:C:T	19:45313737:C:T	2.15219	5.84683	0.01561
4:90780902:C:T	19:45322891:C:T	1.86582	5.34006	0.02084
4:90780902:C:T	19:45448036:T:C	0.752148	5.37293	0.02045
4:90780902:C:T	19:45452845:G:A	0.666862	5.45338	0.01953
4:90780902:C:T	19:45470344:C:T	0.725632	6.6721	0.009793
4:90780902:C:T	19:45477111:C:T	0.679654	6.53497	0.01058
4:90780902:C:T	19:45479451:A:T	0.631586	6.6003	0.0102
4:90780902:C:T	19:45492559:G:A	0.721568	7.05886	0.007887
4:90784640:T:C	19:45395714:T:C	1.88154	6.9976	0.008162
4:90785666:C:T	19:45395714:T:C	0.444136	4.22823	0.03976
4:90785666:C:T	19:45408836:T:G	0.537889	5.24517	0.02201
4:90785666:C:T	19:45423944:C:T	7.93588	4.61674	0.03166
4:90785666:C:T	19:45452845:G:A	0.375336	4.24504	0.03937
4:90786585:A:G	19:45313715:T:C	3.82808	7.59222	0.005862
4:90786585:A:G	19:45313737:C:T	7.18149	5.7955	0.01607
4:90786585:A:G	19:45322891:C:T	12.0259	13.1207	0.000292
4:90786585:A:G	19:45342815:G:C	4.76468	7.62374	0.005761
4:90786585:A:G	19:45361646:A:G	2.45384	4.75483	0.02922
4:90790237:G:A	4:90859279:G:A	2.54133	12.693	0.000367
4:90790237:G:A	19:45362033:G:A	2.10169	4.81741	0.02817
4:90790237:G:A	19:45372030:C:T	2.10622	5.77953	0.01621
4:90790237:G:A	19:45385102:G:A	1.94525	4.33302	0.03738
4:90790237:G:A	19:45395714:T:C	1.25241	6.71572	0.009557
4:90790237:G:A	19:45448036:T:C	1.16891	4.80848	0.02832
4:90790237:G:A	19:45470344:C:T	1.16898	4.7268	0.0297
4:90790237:G:A	19:45492559:G:A	1.16293	4.42514	0.03541
4:90791212:T:G	4:90817848:A:G	1.67546	7.49167	0.006199
4:90791212:T:G	19:45313715:T:C	1.86761	5.07745	0.02424
4:90791212:T:G	19:45313737:C:T	3.1489	4.73277	0.02959
4:90791212:T:G	19:45322891:C:T	3.88186	8.41873	0.003714
4:90791212:T:G	19:45414392:G:T	4.31024	4.33584	0.03732
4:90791212:T:G	19:45448036:T:C	0.631164	5.5162	0.01884
4:90791212:T:G	19:45470344:C:T	0.585167	7.06254	0.007871
4:90791212:T:G	19:45477111:C:T	0.558041	5.17651	0.02289
4:90791212:T:G	19:45492559:G:A	0.592149	6.95741	0.008347
4:90794603:T:C	19:45372129:A:T	2.03618	5.50446	0.01897
4:90794603:T:C	19:45377334:G:A	0.550276	4.09138	0.0431
4:90794603:T:C	19:45421100:G:A	1.86914	4.94469	0.02617
4:90794603:T:C	19:45448036:T:C	0.495791	5.8471	0.0156
4:90794603:T:C	19:45470344:C:T	0.518643	5.005	0.02527
4:90794603:T:C	19:45477111:C:T	0.462301	4.16995	0.04115
4:90794603:T:C	19:45492559:G:A	0.495632	5.69551	0.01701
4:90796613:T:A	4:90817848:A:G	1.35996	4.68808	0.03037
4:90796613:T:A	19:45377842:G:C	0.430669	3.90903	0.04803
4:90796613:T:A	19:45398633:G:C	0.674919	4.32765	0.0375
4:90796613:T:A	19:45431403:C:T	0.375454	4.67597	0.03059
4:90805724:A:C	4:90842971:A:C	0.809647	5.6113	0.01785
4:90805724:A:C	4:90859279:G:A	2.03923	5.18304	0.02281
4:90807488:T:C	19:45372129:A:T	0.333601	6.10017	0.01352
4:90807488:T:C	19:45374350:T:C	0.092125	5.23692	0.02211
4:90807488:T:C	19:45380970:G:T	0.498413	4.72676	0.0297
4:90807538:C:A	19:45421204:C:T	3.37014	3.97468	0.04619
4:90811698:T:C	19:45322891:C:T	8.28351	10.3367	0.001304
4:90811698:T:C	19:45325337:C:T	14.1029	4.9485	0.02611
4:90814677:C:T	19:45395714:T:C	1.68697	4.329	0.03747
4:90816294:A:G	19:45409579:C:T	2.34701	3.89276	0.04849
4:90817848:A:G	4:90842971:A:C	0.867871	3.98539	0.0459
4:90817848:A:G	4:90859279:G:A	2.45295	11.8594	0.000574
4:90817848:A:G	19:45372030:C:T	1.87516	4.02979	0.0447
4:90817848:A:G	19:45395714:T:C	1.22698	5.53559	0.01863
4:90817981:T:C	19:45361646:A:G	0.546419	4.19577	0.04052
4:90820793:G:A	19:45361574:G:A	1.96687	3.99627	0.0456
4:90820793:G:A	19:45372129:A:T	1.99247	5.73238	0.01665
4:90820793:G:A	19:45377334:G:A	0.549886	4.23455	0.03961
4:90820793:G:A	19:45421100:G:A	1.81812	4.95168	0.02607
4:90820793:G:A	19:45448036:T:C	0.536484	4.96901	0.02581
4:90820793:G:A	19:45470344:C:T	0.561422	4.18233	0.04085
4:90820793:G:A	19:45492559:G:A	0.538741	4.77763	0.02883
4:90821381:A:G	19:45356995:C:T	3.05546	4.82048	0.02812
4:90821381:A:G	19:45361574:G:A	1.37927	4.38704	0.03621
4:90821381:A:G	19:45377842:G:C	0.340666	6.56831	0.01038
4:90821381:A:G	19:45383061:G:T	1.35139	5.93128	0.01487
4:90821381:A:G	19:45384105:C:T	1.30758	4.86063	0.02748
4:90821381:A:G	19:45398633:G:C	0.667022	5.15587	0.02317
4:90821381:A:G	19:45408836:T:G	0.717327	6.72372	0.009514
4:90821381:A:G	19:45421100:G:A	1.45438	8.81619	0.002986
4:90821381:A:G	19:45425460:A:G	0.728615	6.09765	0.01354
4:90821381:A:G	19:45431403:C:T	0.303214	7.05978	0.007883
4:90821381:A:G	19:45483844:G:A	0.48488	4.12943	0.04214
4:90825463:G:A	19:45372129:A:T	0.386035	6.14367	0.01319
4:90825463:G:A	19:45374350:T:C	0.095213	5.1521	0.02322
4:90825463:G:A	19:45380970:G:T	0.506429	5.17175	0.02296
4:90828422:G:T	19:45443934:G:T	9.1981	3.87829	0.04891
4:90828422:G:T	19:45461980:C:T	9.37138	3.92669	0.04753
4:90840246:C:T	19:45356995:C:T	3.84213	4.89423	0.02695
4:90840246:C:T	19:45361574:G:A	1.85807	7.79523	0.005239
4:90840246:C:T	19:45372129:A:T	1.54418	5.61328	0.01782
4:90840246:C:T	19:45376284:C:G	0.631318	4.35644	0.03687
4:90840246:C:T	19:45377842:G:C	0.195265	4.84372	0.02775
4:90840246:C:T	19:45383061:G:T	1.45381	4.92406	0.02649
4:90840246:C:T	19:45395714:T:C	0.595409	4.81834	0.02816
4:90840246:C:T	19:45408836:T:G	0.624426	6.99204	0.008187
4:90840246:C:T	19:45421100:G:A	1.65064	8.2205	0.004142
4:90840246:C:T	19:45448036:T:C	0.664979	5.27083	0.02169
4:90840246:C:T	19:45452845:G:A	0.507177	6.67585	0.009773
4:90840246:C:T	19:45470344:C:T	0.62137	6.83107	0.008959
4:90840246:C:T	19:45477111:C:T	0.616791	4.50831	0.03373
4:90840246:C:T	19:45479451:A:T	0.474243	7.50237	0.006162
4:90840246:C:T	19:45492559:G:A	0.634943	6.31545	0.01197
4:90842971:A:C	19:45357003:C:G	0.849388	4.27126	0.03876
4:90842971:A:C	19:45362033:G:A	0.482273	4.10437	0.04277
4:90842971:A:C	19:45372030:C:T	0.479155	4.6986	0.03019
4:90842971:A:C	19:45385102:G:A	0.500418	4.23838	0.03952
4:90842971:A:C	19:45500712:C:T	0.802695	5.12068	0.02364
4:90847859:C:T	19:45361646:A:G	0.492233	5.59633	0.018
4:90851676:C:T	19:45377842:G:C	0.41672	4.83756	0.02785
4:90851676:C:T	19:45383061:G:T	1.34423	5.64693	0.01749
4:90851676:C:T	19:45384105:C:T	1.2707	3.85551	0.04958
4:90851676:C:T	19:45398633:G:C	0.697341	4.08651	0.04323
4:90851676:C:T	19:45408836:T:G	0.738554	5.60971	0.01786
4:90851676:C:T	19:45421100:G:A	1.50389	10.1954	0.001408
4:90851676:C:T	19:45425460:A:G	0.700125	7.50147	0.006165
4:90851676:C:T	19:45431403:C:T	0.379688	5.28136	0.02155
4:90859279:G:A	19:45313737:C:T	3.00434	3.88459	0.04873
4:90859279:G:A	19:45322891:C:T	3.89377	7.7703	0.005311
4:90859279:G:A	19:45414392:G:T	8.19536	7.5512	0.005997
4:90859279:G:A	19:45425460:A:G	1.709	5.15871	0.02313
19:45309634:G:A	19:45340138:G:A	1.73396	4.08401	0.04329
19:45309634:G:A	19:45344458:A:G	1.95302	4.05419	0.04406
19:45309634:G:A	19:45483844:G:A	3.62346	5.15979	0.02312
19:45310319:C:G	19:45376284:C:G	1.35512	3.93343	0.04734
19:45310319:C:G	19:45431403:C:T	2.22824	4.43768	0.03515
19:45310319:C:G	19:45445517:G:A	3.75411	4.83542	0.02788
19:45313715:T:C	19:45445517:G:A	2.80083	4.37141	0.03655
19:45313737:C:T	19:45477111:C:T	0.500344	5.24386	0.02202
19:45313737:C:T	19:45478352:A:G	4.88776	3.89033	0.04856
19:45319631:G:A	19:45361646:A:G	1.87362	4.58586	0.03224
19:45319631:G:A	19:45382675:G:A	2.21993	5.57246	0.01825
19:45319631:G:A	19:45447221:G:A	3.67377	8.57918	0.0034
19:45319631:G:A	19:45500925:T:C	0.641793	4.02821	0.04475
19:45322744:A:G	19:45334970:A:G	2.0697	4.46941	0.03451
19:45322744:A:G	19:45402718:G:C	0.588413	6.7781	0.009228
19:45322744:A:G	19:45422846:G:A	1.24537	4.1896	0.04067
19:45322744:A:G	19:45425460:A:G	0.803566	7.66162	0.005641
19:45322744:A:G	19:45443934:G:T	1.70727	4.10064	0.04287
19:45322744:A:G	19:45461980:C:T	1.77581	4.39369	0.03607
19:45322891:C:T	19:45421100:G:A	0.663775	5.88871	0.01524
19:45323243:A:G	19:45361646:A:G	1.29734	3.95242	0.0468
19:45323243:A:G	19:45362033:G:A	2.04224	3.96515	0.04645
19:45323243:A:G	19:45425460:A:G	0.819974	4.79542	0.02854
19:45324958:C:T	19:45335676:A:G	3.20082	4.39042	0.03614
19:45325337:C:T	19:45361574:G:A	0.486308	4.2774	0.03862
19:45325337:C:T	19:45483844:G:A	3.32527	3.86729	0.04924
19:45325391:C:T	19:45379746:A:G	1.26725	4.28316	0.03849
19:45329438:G:A	19:45416831:T:G	0.360722	4.40954	0.03574
19:45333834:T:C	19:45398633:G:C	0.770171	4.6859	0.03041
19:45333834:T:C	19:45425762:T:G	0.416354	5.5679	0.01829
19:45333834:T:C	19:45447221:G:A	2.02161	4.59678	0.03203
19:45334970:A:G	19:45443934:G:T	11.0491	4.09928	0.0429
19:45335676:A:G	19:45369203:G:A	0.607397	4.04345	0.04434
19:45335676:A:G	19:45377334:G:A	1.24799	7.41347	0.006474
19:45335676:A:G	19:45377842:G:C	2.02264	6.40873	0.01136
19:45335676:A:G	19:45398633:G:C	1.21684	4.01817	0.04501
19:45335676:A:G	19:45431403:C:T	1.96405	6.96728	0.008301
19:45340138:G:A	19:45345787:A:T	1.64589	5.78038	0.01621
19:45340138:G:A	19:45369203:G:A	1.75709	4.97379	0.02573
19:45340138:G:A	19:45377842:G:C	0.511288	4.14207	0.04183
19:45340138:G:A	19:45389596:G:A	1.87054	6.09254	0.01358
19:45340138:G:A	19:45402718:G:C	0.690079	5.16319	0.02307
19:45340138:G:A	19:45431403:C:T	0.529205	4.07461	0.04353
19:45343579:G:A	19:45377842:G:C	2.08947	4.10232	0.04282
19:45343579:G:A	19:45398633:G:C	1.47771	8.59882	0.003364
19:45343579:G:A	19:45425762:T:G	2.66816	7.61651	0.005784
19:45343579:G:A	19:45431403:C:T	2.21048	5.37939	0.02038
19:45343579:G:A	19:45500925:T:C	1.28939	5.00093	0.02533
19:45344458:A:G	19:45395714:T:C	1.32993	5.92274	0.01495
19:45344458:A:G	19:45406673:G:A	1.27538	4.41077	0.03571
19:45344458:A:G	19:45416741:C:T	1.33631	4.95994	0.02594
19:45344458:A:G	19:45425762:T:G	2.56198	6.19883	0.01278
19:45344722:G:A	19:45356674:A:G	0.207516	4.31567	0.03776
19:45344722:G:A	19:45425762:T:G	4.8277	5.36721	0.02052
19:45344722:G:A	19:45443934:G:T	5.57406	4.54171	0.03308
19:45345787:A:T	19:45426792:G:A	1.63533	5.10948	0.0238
19:45345787:A:T	19:45452845:G:A	1.42179	3.94233	0.04709
19:45345787:A:T	19:45479451:A:T	1.47294	4.61347	0.03172
19:45345787:A:T	19:45483844:G:A	3.18653	10.519	0.001182
19:45354044:T:G	19:45371188:C:T	2.11328	4.36171	0.03676
19:45354044:T:G	19:45425762:T:G	0.578829	4.22759	0.03977
19:45356674:A:G	19:45425762:T:G	1.67248	4.01137	0.04519
19:45356674:A:G	19:45500925:T:C	1.2225	5.47393	0.0193
19:45356995:C:T	19:45452845:G:A	0.151351	6.24627	0.01245
19:45356995:C:T	19:45477111:C:T	0.465515	3.87829	0.04891
19:45357003:C:G	19:45371188:C:T	2.40159	5.05681	0.02453
19:45357003:C:G	19:45376284:C:G	1.21362	3.88873	0.04861
19:45357003:C:G	19:45377334:G:A	1.23335	4.71732	0.02986
19:45357003:C:G	19:45402718:G:C	1.49693	5.89412	0.01519
19:45357003:C:G	19:45425460:A:G	1.25078	7.3215	0.006814
19:45357939:A:G	19:45369203:G:A	1.6633	4.41953	0.03553
19:45357939:A:G	19:45398633:G:C	0.794612	5.57803	0.01819
19:45357939:A:G	19:45402718:G:C	0.701025	5.34136	0.02083
19:45357939:A:G	19:45500925:T:C	0.855777	4.02181	0.04492
19:45361574:G:A	19:45376284:C:G	1.29769	4.71591	0.02988
19:45361574:G:A	19:45421100:G:A	0.737592	11.5739	0.000669
19:45361574:G:A	19:45425460:A:G	1.30035	7.60992	0.005805
19:45361646:A:G	19:45372129:A:T	1.31769	5.33208	0.02094
19:45361646:A:G	19:45380970:G:T	1.25827	4.00791	0.04529
19:45361646:A:G	19:45382675:G:A	2.25514	7.04354	0.007955
19:45361646:A:G	19:45402718:G:C	0.385474	5.76909	0.01631
19:45361646:A:G	19:45421100:G:A	1.31243	4.14229	0.04182
19:45361646:A:G	19:45447221:G:A	2.1138	4.1259	0.04223
19:45361646:A:G	19:45500925:T:C	0.737998	5.82531	0.0158
19:45362033:G:A	19:45372129:A:T	2.61864	4.74046	0.02946
19:45362033:G:A	19:45380970:G:T	2.90062	5.69149	0.01705
19:45363700:A:G	19:45377842:G:C	0.330552	6.41967	0.01129
19:45363700:A:G	19:45382675:G:A	0.377923	3.95171	0.04682
19:45363700:A:G	19:45416831:T:G	0.615351	5.36405	0.02056
19:45366603:G:A	19:45371188:C:T	0.410986	3.92895	0.04746
19:45366603:G:A	19:45398633:G:C	1.23547	3.97517	0.04618
19:45366603:G:A	19:45425762:T:G	1.97413	3.94966	0.04688
19:45366603:G:A	19:45507671:A:G	0.492084	4.49486	0.034
19:45367473:A:G	19:45421204:C:T	1.73445	3.97814	0.04609
19:45367905:A:G	19:45452845:G:A	0.199252	6.52284	0.01065
19:45367905:A:G	19:45477111:C:T	0.483141	4.01117	0.0452
19:45369203:G:A	19:45402718:G:C	2.76701	4.79747	0.0285
19:45369203:G:A	19:45452845:G:A	1.70389	4.64605	0.03112
19:45369203:G:A	19:45470344:C:T	1.52347	5.27746	0.0216
19:45369203:G:A	19:45479451:A:T	1.65332	3.92943	0.04745
19:45369203:G:A	19:45483844:G:A	4.29029	8.24317	0.004091
19:45369203:G:A	19:45492559:G:A	1.54852	5.66909	0.01727
19:45370941:C:T	19:45500925:T:C	0.625839	4.70615	0.03005
19:45371093:G:T	19:45374350:T:C	3.21278	4.83645	0.02786
19:45371188:C:T	19:45382717:G:A	0.431767	3.8582	0.0495
19:45371188:C:T	19:45383061:G:T	3.56003	10.4107	0.001253
19:45371188:C:T	19:45384105:C:T	2.4952	5.52558	0.01874
19:45371188:C:T	19:45421100:G:A	2.16567	3.84945	0.04976
19:45371188:C:T	19:45425460:A:G	0.417583	4.42331	0.03545
19:45371188:C:T	19:45483844:G:A	3.27239	4.08083	0.04337
19:45372030:C:T	19:45372129:A:T	3.52617	9.19217	0.002431
19:45372030:C:T	19:45380970:G:T	3.37277	7.94584	0.00482
19:45374350:T:C	19:45402718:G:C	0.41502	4.25695	0.03909
19:45374350:T:C	19:45425460:A:G	0.786632	4.05325	0.04409
19:45374350:T:C	19:45425762:T:G	2.31886	3.87524	0.049
19:45374350:T:C	19:45481282:G:C	0.292459	3.94183	0.0471
19:45376284:C:G	19:45421204:C:T	1.73908	4.32725	0.03751
19:45377334:G:A	19:45398633:G:C	0.74736	8.21432	0.004156
19:45377334:G:A	19:45425762:T:G	0.279897	6.22208	0.01262
19:45377334:G:A	19:45507671:A:G	1.8118	4.49248	0.03404
19:45378144:C:T	19:45380970:G:T	1.33754	4.27126	0.03876
19:45378144:C:T	19:45389596:G:A	2.2991	4.22023	0.03994
19:45378144:C:T	19:45421204:C:T	2.42844	3.97266	0.04624
19:45380970:G:T	19:45385102:G:A	2.85651	6.09862	0.01353
19:45380970:G:T	19:45389596:G:A	0.581322	5.70629	0.0169
19:45380970:G:T	19:45408628:T:C	0.756146	4.65315	0.031
19:45382675:G:A	19:45447221:G:A	2.78216	5.58106	0.01816
19:45382717:G:A	19:45398633:G:C	1.25282	4.58905	0.03218
19:45382717:G:A	19:45425762:T:G	2.43215	6.5128	0.01071
19:45383061:G:T	19:45408836:T:G	1.15957	4.21942	0.03996
19:45383061:G:T	19:45425762:T:G	0.330953	7.23317	0.007157
19:45384105:C:T	19:45409579:C:T	2.12817	4.23483	0.0396
19:45384105:C:T	19:45421100:G:A	0.858392	4.66424	0.0308
19:45384105:C:T	19:45425762:T:G	0.290288	9.68864	0.001854
19:45389174:T:A	19:45425762:T:G	2.62703	3.9172	0.04779
19:45389596:G:A	19:45402718:G:C	3.88569	6.81441	0.009043
19:45389596:G:A	19:45483844:G:A	3.81237	7.66162	0.005641
19:45395714:T:C	19:45398633:G:C	1.27518	4.15455	0.04152
19:45395714:T:C	19:45422846:G:A	0.792661	4.27964	0.03857
19:45395714:T:C	19:45425460:A:G	1.21411	4.25566	0.03912
19:45395714:T:C	19:45445517:G:A	0.459694	4.86664	0.02738
19:45398633:G:C	19:45483844:G:A	1.70246	4.40363	0.03586
19:45398633:G:C	19:45500925:T:C	0.69879	10.2692	0.001353
19:45402718:G:C	19:45414392:G:T	3.71856	4.99642	0.0254
19:45402718:G:C	19:45481282:G:C	2.66033	4.20268	0.04036
19:45406673:G:A	19:45416741:C:T	0.788649	5.71956	0.01678
19:45406673:G:A	19:45421100:G:A	1.21661	3.85504	0.0496
19:45406673:G:A	19:45422846:G:A	0.794138	4.54716	0.03297
19:45406673:G:A	19:45445517:G:A	0.399647	6.69554	0.009665
19:45408836:T:G	19:45447221:G:A	0.497692	4.18263	0.04084
19:45416741:C:T	19:45421204:C:T	0.3079	5.49007	0.01912
19:45416741:C:T	19:45445517:G:A	0.384238	7.00858	0.008112
19:45416741:C:T	19:45507671:A:G	0.46134	5.69519	0.01701
19:45416831:T:G	19:45421204:C:T	0.19892	5.45655	0.0195
19:45421100:G:A	19:45422846:G:A	1.28383	4.05935	0.04393
19:45421100:G:A	19:45425762:T:G	0.359673	6.58889	0.01026
19:45422561:T:G	19:45452845:G:A	1.49707	3.87937	0.04888
19:45422561:T:G	19:45479451:A:T	1.59358	5.01603	0.02511
19:45422846:G:A	19:45445517:G:A	0.353343	7.49878	0.006174
19:45423944:C:T	19:45448036:T:C	0.407089	5.296	0.02137
19:45423944:C:T	19:45470344:C:T	0.371432	5.94591	0.01475
19:45423944:C:T	19:45492559:G:A	0.386995	5.76969	0.0163
19:45423944:C:T	19:45500925:T:C	0.287122	7.96254	0.004776
19:45425762:T:G	19:45500925:T:C	0.457195	4.1027	0.04281
19:45426792:G:A	19:45452845:G:A	1.6836	3.98242	0.04598
19:45426792:G:A	19:45479451:A:T	1.69634	3.99053	0.04576
19:45426792:G:A	19:45483844:G:A	3.41893	6.75079	0.009371
19:45431403:C:T	19:45483844:G:A	3.13782	5.43933	0.01969
19:45431403:C:T	19:45500925:T:C	0.552858	3.9663	0.04642
19:45445517:G:A	19:45448036:T:C	2.73099	5.43638	0.01972
19:45445517:G:A	19:45470344:C:T	2.38047	4.39374	0.03607
19:45445517:G:A	19:45492559:G:A	2.49761	4.86818	0.02736
19:45447221:G:A	19:45478352:A:G	9.42098	6.74433	0.009405
19:45448036:T:C	19:45478352:A:G	0.359463	5.06676	0.02439
19:45448036:T:C	19:45507671:A:G	3.69164	10.2152	0.001393
19:45470344:C:T	19:45507671:A:G	2.41074	4.96433	0.02588
19:45492559:G:A	19:45507671:A:G	2.51801	5.57797	0.01819
19:45500925:T:C	0	2.25275	3.93233	0.04737

## Sheet: SupplementaryTable_2
Supplementary Table 2: Epistatic Regression of SNPxSNP Interaction for DLB of APOE and SNCA
First SNP	Second SNP	Odds Ratio	Chi-square	p-value
chr4:89600681:A:C	chr4:89614395:G:T	0.545719	4.6277	0.03146
chr4:89600681:A:C	chr4:89658023:G:A	2.88327	4.59095	0.03214
chr4:89600681:A:C	chr4:89662588:T:C	0.448756	3.89498	0.04843
chr4:89600681:A:C	chr4:89714135:A:G	0.573542	5.17883	0.02286
chr4:89600681:A:C	chr4:89755773:T:C	0.481441	4.63376	0.03135
chr4:89600681:A:C	chr4:89761420:A:G	0.789048	9.11696	0.002533
chr4:89600681:A:C	chr4:89764982:T:C	0.46598	3.89333	0.04848
chr4:89600681:A:C	chr4:89788918:C:T	0.339466	4.44851	0.03493
chr4:89600681:A:C	chr4:89790619:T:C	1.19754	4.89483	0.02694
chr4:89600681:A:C	chr4:89821488:G:C	0.78459	9.44937	0.002112
chr4:89600681:A:C	chr4:89884509:C:T	0.777785	10.141	0.00145
chr4:89600681:A:C	chr4:89903851:A:G	1.30575	4.81642	0.02819
chr4:89600681:A:C	chr4:89915368:A:C	0.789801	9.09099	0.002569
chr4:89600681:A:C	chr4:89930525:C:T	1.29134	4.50376	0.03382
chr4:89600681:A:C	chr19:44843409:C:G	0.504907	3.94261	0.04708
chr4:89600681:A:C	chr19:44856688:G:A	0.35155	7.24175	0.007123
chr4:89600681:A:C	chr19:44873027:C:G	0.801846	5.40407	0.02009
chr4:89600681:A:C	chr19:44874887:C:T	0.766966	4.30765	0.03794
chr4:89600681:A:C	chr19:44881674:G:A	0.485823	4.55918	0.03274
chr4:89600681:A:C	chr19:44914980:G:A	0.393403	5.28036	0.02157
chr4:89600681:A:C	chr19:44928146:C:T	2.06973	7.81436	0.005183
chr4:89600681:A:C	chr19:44973854:C:T	1.23649	5.2676	0.02173
chr4:89600933:G:A	chr4:89630392:T:C	0.206661	9.98253	0.00158
chr4:89600933:G:A	chr4:89673836:G:A	0.354221	4.67187	0.03066
chr4:89600933:G:A	chr19:44806377:G:A	0.107989	4.07177	0.04361
chr4:89600933:G:A	chr19:44806715:G:T	0.0892275	5.00008	0.02535
chr4:89600933:G:A	chr19:44820881:G:A	0.549828	4.89447	0.02694
chr4:89600933:G:A	chr19:44825840:G:T	0.10068	4.0978	0.04294
chr4:89600933:G:A	chr19:44853746:C:G	0.537301	4.79653	0.02852
chr4:89600933:G:A	chr19:44885917:T:A	0.413919	4.15252	0.04157
chr4:89600933:G:A	chr19:44890954:C:T	3.80762	5.79655	0.01606
chr4:89600933:G:A	chr19:44910109:T:C	3.40516	4.57614	0.03242
chr4:89601409:T:C	chr19:44857316:G:A	0.492441	4.52691	0.03337
chr4:89601409:T:C	chr19:44905307:A:T	2.75528	5.56614	0.01831
chr4:89601409:T:C	chr19:44924977:G:A	0.49833	5.89865	0.01515
chr4:89601409:T:C	chr19:44926286:C:T	1.77089	4.75922	0.02914
chr4:89601409:T:C	chr19:45004438:G:A	0.0879765	4.46187	0.03466
chr4:89601609:T:C	chr4:89630631:C:T	0.376243	3.92638	0.04753
chr4:89601609:T:C	chr4:89643708:A:T	2.29801	4.34802	0.03705
chr4:89601609:T:C	chr4:89653481:G:A	0.258956	5.45307	0.01953
chr4:89601609:T:C	chr4:89679047:G:A	0.337543	4.11634	0.04247
chr4:89601609:T:C	chr4:89705068:A:G	2.75968	3.84184	0.04999
chr4:89601609:T:C	chr4:89717874:G:T	3.21384	4.41866	0.03555
chr4:89601609:T:C	chr4:89718251:G:A	0.307194	4.29607	0.0382
chr4:89601609:T:C	chr4:89733195:G:A	3.21367	4.41701	0.03558
chr4:89601609:T:C	chr4:89751845:G:GA	3.19077	4.36248	0.03674
chr4:89601609:T:C	chr4:89753280:G:A	1.47425	4.50317	0.03383
chr4:89601609:T:C	chr4:89773177:C:T	3.14807	3.93266	0.04736
chr4:89601609:T:C	chr4:89777335:C:T	0.299076	4.4918	0.03406
chr4:89601609:T:C	chr4:89779178:T:C	4.35921	4.98701	0.02554
chr4:89601609:T:C	chr4:89790619:T:C	1.44956	4.79773	0.0285
chr4:89601609:T:C	chr4:89792523:A:G	1.6111	4.93796	0.02627
chr4:89601609:T:C	chr4:89797844:C:T	0.522446	4.33462	0.03734
chr4:89601609:T:C	chr4:89803718:G:A	1.40267	4.25816	0.03906
chr4:89601609:T:C	chr4:89818132:CT:C	1.71874	6.7558	0.009344
chr4:89601609:T:C	chr4:89819727:G:A	1.40553	4.30949	0.0379
chr4:89601609:T:C	chr4:89834926:T:G	1.58019	4.56181	0.03269
chr4:89601609:T:C	chr4:89859751:C:T	1.52027	4.39096	0.03613
chr4:89601609:T:C	chr4:89860504:G:T	0.622863	7.70878	0.005495
chr4:89601609:T:C	chr4:89895143:A:G	0.4296	5.42864	0.01981
chr4:89601609:T:C	chr4:89936328:G:A	0.335115	4.26937	0.03881
chr4:89601609:T:C	chr19:44819487:A:G	1.4577	5.43808	0.0197
chr4:89601609:T:C	chr19:44892559:G:A	3.52347	7.04912	0.007931
chr4:89601609:T:C	chr19:44894249:A:G	0.241161	4.13038	0.04212
chr4:89601609:T:C	chr19:44899461:G:C	0.471855	4.52667	0.03337
chr4:89601609:T:C	chr19:44924391:C:G	5.76916	5.01681	0.0251
chr4:89601609:T:C	chr19:44924522:C:G	0.227108	4.81088	0.02828
chr4:89601609:T:C	chr19:44929388:C:T	0.105487	4.44486	0.03501
chr4:89601609:T:C	chr19:44975788:T:G	0.0769222	5.91574	0.01501
chr4:89606591:G:A	chr4:89644618:T:G	0.18286	4.29561	0.03821
chr4:89606591:G:A	chr4:89685485:T:C	0.493424	4.59799	0.03201
chr4:89606591:G:A	chr4:89688984:A:T	0.442213	4.82158	0.02811
chr4:89606591:G:A	chr4:89704563:T:A	0.411881	4.49879	0.03392
chr4:89606591:G:A	chr4:89848708:G:C	0.266117	6.15273	0.01312
chr4:89606591:G:A	chr4:89859751:C:T	0.350833	6.0455	0.01394
chr4:89606591:G:A	chr4:89876084:A:G	0.276019	5.82533	0.0158
chr4:89606591:G:A	chr4:89897706:T:C	0.325153	4.85396	0.02758
chr4:89606591:G:A	chr19:44807827:G:A	0.347348	3.86486	0.04931
chr4:89606591:G:A	chr19:44811138:A:T	0.104585	3.86954	0.04917
chr4:89606591:G:A	chr19:44876489:A:G	0.450957	6.82422	0.008993
chr4:89606591:G:A	chr19:44885967:G:A	2.26445	5.14398	0.02333
chr4:89606591:G:A	chr19:44917947:C:T	0.394141	5.14828	0.02327
chr4:89606611:G:A	chr4:89761420:A:G	0.718611	6.5071	0.01074
chr4:89606611:G:A	chr4:89821488:G:C	0.664916	10.4053	0.001257
chr4:89606611:G:A	chr4:89827044:T:A	1.32174	4.82905	0.02798
chr4:89606611:G:A	chr4:89884509:C:T	0.675566	9.58833	0.001958
chr4:89606611:G:A	chr4:89915368:A:C	0.697055	8.12474	0.004367
chr4:89606611:G:A	chr19:44840705:C:T	0.260111	4.60118	0.03195
chr4:89606611:G:A	chr19:44848259:C:G	0.539048	5.66408	0.01732
chr4:89606611:G:A	chr19:44856688:G:A	0.28471	5.92252	0.01495
chr4:89606611:G:A	chr19:44862190:G:A	0.439281	5.22642	0.02225
chr4:89606611:G:A	chr19:44881674:G:A	0.380813	4.75066	0.02929
chr4:89606611:G:A	chr19:44901434:A:G	1.37738	5.07618	0.02426
chr4:89606611:G:A	chr19:44914980:G:A	0.135356	6.12771	0.01331
chr4:89606611:G:A	chr19:44924977:G:A	0.687978	5.75349	0.01646
chr4:89608607:A:G	chr19:44819487:A:G	0.476592	7.14584	0.007514
chr4:89608607:A:G	chr19:44819986:A:G	0.47272	5.57014	0.01827
chr4:89608607:A:G	chr19:44843409:C:G	0.196143	5.57122	0.01826
chr4:89608607:A:G	chr19:44856688:G:A	0.0760194	10.5211	0.00118
chr4:89608607:A:G	chr19:44881674:G:A	0.22758	4.67247	0.03065
chr4:89608607:A:G	chr19:44905371:T:C	0.506907	3.95986	0.0466
chr4:89612865:A:G	chr19:44856688:G:A	0.171207	4.10687	0.04271
chr4:89612865:A:G	chr19:44883777:A:C	0.194058	3.90479	0.04815
chr4:89612865:A:G	chr19:44885917:T:A	0.354863	3.87466	0.04902
chr4:89612865:A:G	chr19:44899005:T:G	0.171837	4.30514	0.038
chr4:89612865:A:G	chr19:44899461:G:C	10.2157	4.77514	0.02887
chr4:89612865:A:G	chr19:44923535:G:A	0.18491	5.80973	0.01594
chr4:89612865:A:G	chr19:44947595:A:G	0.249604	4.43979	0.03511
chr4:89613364:G:C	chr4:89832188:A:T	0.100899	4.51558	0.03359
chr4:89613364:G:C	chr4:89867792:G:A	0.181435	4.3892	0.03617
chr4:89613364:G:C	chr4:89899657:C:T	0.379609	5.14552	0.02331
chr4:89613364:G:C	chr19:44905371:T:C	0.403977	3.94859	0.04691
chr4:89614395:G:T	chr4:89617492:C:T	0.520292	5.45215	0.01954
chr4:89614395:G:T	chr4:89621308:C:G	0.0804963	5.29442	0.02139
chr4:89614395:G:T	chr4:89630556:A:G	0.303061	4.08287	0.04332
chr4:89614395:G:T	chr4:89630631:C:T	0.36166	4.3597	0.0368
chr4:89614395:G:T	chr4:89666540:C:G	0.457224	4.76263	0.02908
chr4:89614395:G:T	chr4:89674789:T:C	0.54911	4.80157	0.02843
chr4:89614395:G:T	chr4:89676585:T:A	0.456959	4.76941	0.02897
chr4:89614395:G:T	chr4:89697999:G:A	0.0693242	6.06177	0.01381
chr4:89614395:G:T	chr4:89716173:C:G	0.257221	5.26821	0.02172
chr4:89614395:G:T	chr4:89755773:T:C	0.0995613	4.08643	0.04323
chr4:89614395:G:T	chr4:89790839:C:A	0.227264	4.06983	0.04366
chr4:89614395:G:T	chr4:89798887:T:A	0.270646	6.28506	0.01218
chr4:89614395:G:T	chr4:89840118:TA:T	8.54811	4.1705	0.04113
chr4:89614395:G:T	chr4:89853002:T:C	8.54811	4.1705	0.04113
chr4:89614395:G:T	chr4:89863489:T:C	0.331577	4.84814	0.02768
chr4:89614395:G:T	chr4:89875462:T:A	0.417904	5.15377	0.0232
chr4:89614395:G:T	chr4:89878845:A:G	0.278576	4.43238	0.03526
chr4:89614395:G:T	chr4:89882637:A:ATG	0.331686	4.91735	0.02659
chr4:89614395:G:T	chr4:89886337:T:C	0.107781	3.97778	0.0461
chr4:89614395:G:T	chr4:89891998:A:G	0.174086	3.8524	0.04967
chr4:89614395:G:T	chr4:89893436:A:C	0.28223	4.34047	0.03722
chr4:89614395:G:T	chr4:89893526:C:T	0.299235	5.24628	0.02199
chr4:89614395:G:T	chr4:89895143:A:G	0.318047	6.97699	0.008257
chr4:89614395:G:T	chr4:89918563:G:A	0.200464	4.46741	0.03455
chr4:89614395:G:T	chr4:89936328:G:A	0.383683	4.29135	0.03831
chr4:89614395:G:T	chr19:44848634:A:G	0.678303	4.00752	0.0453
chr4:89614395:G:T	chr19:44853746:C:G	1.50138	5.09052	0.02406
chr4:89614395:G:T	chr19:44854682:A:G	0.692208	4.97437	0.02573
chr4:89614395:G:T	chr19:44873027:C:G	0.687977	4.17407	0.04105
chr4:89614395:G:T	chr19:44914980:G:A	0.169164	4.16086	0.04137
chr4:89614395:G:T	chr19:44945208:T:G	0.655866	6.89834	0.008628
chr4:89614395:G:T	chr19:44997454:C:T	0.669244	4.29043	0.03833
chr4:89614395:G:T	chr19:44999550:C:T	0.712302	4.09817	0.04293
chr4:89617316:A:G	chr4:89797844:C:T	2.58415	14.0686	0.0001763
chr4:89617316:A:G	chr4:89821488:G:C	1.53408	5.24094	0.02206
chr4:89617316:A:G	chr4:89884509:C:T	1.45715	4.10668	0.04271
chr4:89617316:A:G	chr4:89900191:G:A	0.274309	4.57884	0.03237
chr4:89617316:A:G	chr4:89915368:A:C	1.4818	4.75064	0.02929
chr4:89617316:A:G	chr4:89923697:A:G	0.266729	4.77014	0.02896
chr4:89617316:A:G	chr4:89930525:C:T	0.458808	4.33155	0.03741
chr4:89617316:A:G	chr19:44806629:G:T	1.88251	4.12298	0.0423
chr4:89617316:A:G	chr19:44819986:A:G	0.652669	4.96215	0.02591
chr4:89617316:A:G	chr19:44840322:G:A	0.564903	5.53846	0.0186
chr4:89617316:A:G	chr19:44947595:A:G	0.464638	4.221	0.03993
chr4:89617316:A:G	chr19:44967656:C:T	0.422286	5.7347	0.01663
chr4:89617316:A:G	chr19:44996664:T:C	0.445508	4.69517	0.03025
chr4:89617492:C:T	chr4:89658023:G:A	2.87254	4.55842	0.03276
chr4:89617492:C:T	chr4:89662588:T:C	0.447006	3.93274	0.04735
chr4:89617492:C:T	chr4:89714135:A:G	0.52085	7.19489	0.007311
chr4:89617492:C:T	chr4:89755773:T:C	0.479797	4.67582	0.03059
chr4:89617492:C:T	chr4:89761420:A:G	0.78915	9.07304	0.002594
chr4:89617492:C:T	chr4:89790619:T:C	1.20547	5.23383	0.02215
chr4:89617492:C:T	chr4:89821488:G:C	0.790726	8.8208	0.002978
chr4:89617492:C:T	chr4:89884509:C:T	0.778173	10.0746	0.001503
chr4:89617492:C:T	chr4:89903851:A:G	1.29618	4.55816	0.03276
chr4:89617492:C:T	chr4:89915368:A:C	0.790263	9.01363	0.00268
chr4:89617492:C:T	chr4:89930525:C:T	1.28684	4.36281	0.03673
chr4:89617492:C:T	chr19:44856688:G:A	0.406561	5.47586	0.01928
chr4:89617492:C:T	chr19:44873027:C:G	0.806109	5.13582	0.02344
chr4:89617492:C:T	chr19:44874887:C:T	0.776143	3.92675	0.04752
chr4:89617492:C:T	chr19:44914980:G:A	0.391849	5.32481	0.02102
chr4:89617492:C:T	chr19:44928146:C:T	2.01015	7.21484	0.00723
chr4:89617492:C:T	chr19:44973854:C:T	1.2142	4.41169	0.03569
chr4:89619043:A:G	chr4:89731983:C:T	2.16567	4.51934	0.03351
chr4:89619043:A:G	chr19:44921558:CA:C	0.543422	5.265	0.02176
chr4:89619043:A:G	chr19:44941485:A:G	1.76841	4.56273	0.03267
chr4:89619043:A:G	chr19:44957507:G:A	0.470287	7.36725	0.006642
chr4:89619043:A:G	chr19:44989301:G:A	2.22546	7.98193	0.004725
chr4:89619043:A:G	chr19:44997454:C:T	2.21802	5.16817	0.023
chr4:89620318:T:C	chr4:89761420:A:G	0.720092	6.42476	0.01125
chr4:89620318:T:C	chr4:89821488:G:C	0.667515	10.2043	0.001401
chr4:89620318:T:C	chr4:89827044:T:A	1.30075	4.28493	0.03845
chr4:89620318:T:C	chr4:89884509:C:T	0.677712	9.43057	0.002134
chr4:89620318:T:C	chr4:89915368:A:C	0.699661	7.956	0.004793
chr4:89620318:T:C	chr19:44840705:C:T	0.264537	4.48653	0.03416
chr4:89620318:T:C	chr19:44848259:C:G	0.548573	5.34571	0.02077
chr4:89620318:T:C	chr19:44856688:G:A	0.289622	5.76219	0.01637
chr4:89620318:T:C	chr19:44862190:G:A	0.446723	5.01433	0.02514
chr4:89620318:T:C	chr19:44881674:G:A	0.387445	4.58212	0.03231
chr4:89620318:T:C	chr19:44901434:A:G	1.37631	5.0575	0.02452
chr4:89620318:T:C	chr19:44914980:G:A	0.137661	6.02462	0.01411
chr4:89620318:T:C	chr19:44924977:G:A	0.703223	5.08663	0.02411
chr4:89620318:T:C	chr19:44928146:C:T	2.17566	4.00508	0.04536
chr4:89621023:C:A	chr4:89625655:T:C	2.80949	5.22314	0.02229
chr4:89621023:C:A	chr4:89899657:C:T	0.580291	8.24057	0.004097
chr4:89621023:C:A	chr19:44806715:G:T	2.15904	4.28146	0.03853
chr4:89621023:C:A	chr19:44832419:A:G	1.30067	4.96934	0.0258
chr4:89621023:C:A	chr19:44841048:C:G	0.662068	5.2099	0.02246
chr4:89621023:C:A	chr19:44851039:A:G	1.35593	6.10103	0.01351
chr4:89621023:C:A	chr19:44854978:C:T	0.6239	5.8332	0.01573
chr4:89621023:C:A	chr19:44858317:G:A	1.33483	4.07184	0.0436
chr4:89621023:C:A	chr19:44868773:C:T	0.290416	3.9806	0.04603
chr4:89621023:C:A	chr19:44973247:T:G	0.527728	3.89889	0.04832
chr4:89621023:C:A	chr19:44973854:C:T	1.38932	5.57036	0.01827
chr4:89621023:C:A	chr19:44975095:A:G	3.18583	6.48361	0.01089
chr4:89621308:C:G	chr4:89685367:T:G	0.322165	6.73114	0.009474
chr4:89621308:C:G	chr4:89751306:A:T	0.177463	4.5698	0.03254
chr4:89621308:C:G	chr4:89761420:A:G	0.625598	6.02469	0.01411
chr4:89621308:C:G	chr4:89764677:C:T	0.167339	4.86996	0.02733
chr4:89621308:C:G	chr4:89776006:T:C	1.69911	5.08183	0.02418
chr4:89621308:C:G	chr4:89792523:A:G	0.277098	4.35077	0.03699
chr4:89621308:C:G	chr4:89818132:CT:C	0.288046	4.10142	0.04285
chr4:89621308:C:G	chr4:89821488:G:C	0.626197	6.19913	0.01278
chr4:89621308:C:G	chr4:89826600:C:T	1.70829	5.18678	0.02276
chr4:89621308:C:G	chr4:89827044:T:A	1.75211	8.10603	0.004412
chr4:89621308:C:G	chr4:89834926:T:G	0.277634	4.33735	0.03728
chr4:89621308:C:G	chr4:89840793:T:G	1.60446	4.15129	0.0416
chr4:89621308:C:G	chr4:89846722:A:G	1.6838	7.00793	0.008115
chr4:89621308:C:G	chr4:89848708:G:C	0.154177	5.45135	0.01955
chr4:89621308:C:G	chr4:89876084:A:G	0.141426	6.07306	0.01373
chr4:89621308:C:G	chr4:89884509:C:T	0.645246	5.42973	0.0198
chr4:89621308:C:G	chr4:89897706:T:C	0.126464	6.89201	0.008658
chr4:89621308:C:G	chr4:89915368:A:C	0.675566	4.28768	0.03839
chr4:89621308:C:G	chr19:44832419:A:G	0.603799	5.71924	0.01678
chr4:89621308:C:G	chr19:44844654:C:A	0.650647	3.91549	0.04784
chr4:89621308:C:G	chr19:44851039:A:G	0.607584	6.00513	0.01426
chr4:89621308:C:G	chr19:44853746:C:G	0.585269	5.08473	0.02414
chr4:89621308:C:G	chr19:44862190:G:A	0.244034	3.93167	0.04738
chr4:89621308:C:G	chr19:44869702:C:T	0.6205	4.05403	0.04407
chr4:89621308:C:G	chr19:44928146:C:T	4.79571	3.9058	0.04812
chr4:89621988:A:G	chr4:89696651:G:A	0.330552	5.21757	0.02236
chr4:89621988:A:G	chr4:89715267:C:T	0.615788	4.81712	0.02818
chr4:89621988:A:G	chr4:89859751:C:T	0.41694	5.38553	0.0203
chr4:89621988:A:G	chr19:44819487:A:G	1.53106	4.88235	0.02713
chr4:89621988:A:G	chr19:44841048:C:G	1.63262	4.02436	0.04485
chr4:89621988:A:G	chr19:44872787:GTATTTAT:G	1.56373	4.73629	0.02953
chr4:89621988:A:G	chr19:44882132:G:A	0.109444	4.00907	0.04526
chr4:89621988:A:G	chr19:44890954:C:T	0.534584	4.4616	0.03466
chr4:89621988:A:G	chr19:44910109:T:C	0.54245	4.38845	0.03618
chr4:89621988:A:G	chr19:44955209:A:G	0.268192	5.39242	0.02022
chr4:89621988:A:G	chr19:44960129:G:A	0.114894	4.03136	0.04466
chr4:89621988:A:G	chr19:44980464:G:A	0.268192	5.39242	0.02022
chr4:89624062:T:G	chr4:89634221:A:T	1.89026	6.38367	0.01152
chr4:89624062:T:G	chr4:89689733:A:T	0.634496	4.82991	0.02797
chr4:89624062:T:G	chr4:89761420:A:G	1.12527	3.86208	0.04939
chr4:89624062:T:G	chr4:89779178:T:C	0.697034	4.20929	0.0402
chr4:89624062:T:G	chr4:89798887:T:A	0.58266	6.64238	0.009958
chr4:89624062:T:G	chr4:89803718:G:A	0.850447	5.46932	0.01935
chr4:89624062:T:G	chr4:89812518:A:G	0.488901	9.13174	0.002512
chr4:89624062:T:G	chr4:89819727:G:A	0.847355	5.7177	0.01679
chr4:89624062:T:G	chr4:89826600:C:T	0.856666	4.21531	0.04006
chr4:89624062:T:G	chr4:89840793:T:G	0.854548	4.53207	0.03327
chr4:89624062:T:G	chr4:89840868:G:A	0.607593	4.43894	0.03513
chr4:89624062:T:G	chr4:89842088:A:G	0.672993	5.12179	0.02363
chr4:89624062:T:G	chr4:89850348:A:G	0.861738	4.18243	0.04084
chr4:89624062:T:G	chr4:89858607:A:G	0.856596	4.55851	0.03276
chr4:89624062:T:G	chr4:89863489:T:C	0.56588	10.5973	0.001133
chr4:89624062:T:G	chr4:89893526:C:T	0.677967	3.86177	0.0494
chr4:89624062:T:G	chr4:89905251:TCAAA:T	1.69856	3.89919	0.04831
chr4:89624062:T:G	chr4:89938128:G:A	0.730561	4.23907	0.0395
chr4:89624062:T:G	chr19:44811138:A:T	2.12223	4.14341	0.0418
chr4:89624062:T:G	chr19:44873027:C:G	1.20626	6.75084	0.00937
chr4:89624062:T:G	chr19:44935318:C:A	0.495436	8.03029	0.0046
chr4:89624062:T:G	chr19:44957507:G:A	1.12624	3.90978	0.04801
chr4:89624209:G:A	chr4:89630631:C:T	0.3066	5.02392	0.025
chr4:89624209:G:A	chr4:89643708:A:T	2.37287	4.72073	0.0298
chr4:89624209:G:A	chr4:89653481:G:A	0.252732	5.63873	0.01757
chr4:89624209:G:A	chr4:89679047:G:A	0.329692	4.28586	0.03843
chr4:89624209:G:A	chr4:89717874:G:T	3.14338	4.24686	0.03932
chr4:89624209:G:A	chr4:89718251:G:A	0.299816	4.46917	0.03451
chr4:89624209:G:A	chr4:89733195:G:A	3.14324	4.24534	0.03936
chr4:89624209:G:A	chr4:89751845:G:GA	3.12082	4.19188	0.04062
chr4:89624209:G:A	chr4:89753280:G:A	1.43972	3.84627	0.04986
chr4:89624209:G:A	chr4:89777335:C:T	0.291908	4.66818	0.03073
chr4:89624209:G:A	chr4:89779178:T:C	3.89485	4.18802	0.04071
chr4:89624209:G:A	chr4:89790619:T:C	1.42402	4.09692	0.04296
chr4:89624209:G:A	chr4:89792523:A:G	1.58965	4.49355	0.03402
chr4:89624209:G:A	chr4:89797844:C:T	0.528338	4.12314	0.0423
chr4:89624209:G:A	chr4:89818132:CT:C	1.69529	6.17699	0.01294
chr4:89624209:G:A	chr4:89834926:T:G	1.55794	4.12833	0.04217
chr4:89624209:G:A	chr4:89859751:C:T	1.52464	4.26196	0.03897
chr4:89624209:G:A	chr4:89860504:G:T	0.635199	6.60733	0.01016
chr4:89624209:G:A	chr4:89882637:A:ATG	0.345731	3.86219	0.04939
chr4:89624209:G:A	chr4:89895143:A:G	0.434948	4.92315	0.0265
chr4:89624209:G:A	chr19:44819487:A:G	1.46929	5.43388	0.01975
chr4:89624209:G:A	chr19:44892559:G:A	4.04857	7.82632	0.005149
chr4:89624209:G:A	chr19:44894249:A:G	0.235367	4.26929	0.03881
chr4:89624209:G:A	chr19:44924391:C:G	5.64586	4.89068	0.027
chr4:89624209:G:A	chr19:44924522:C:G	0.248279	4.16472	0.04127
chr4:89624209:G:A	chr19:44929388:C:T	0.115944	4.04645	0.04426
chr4:89624209:G:A	chr19:44975788:T:G	0.0831318	5.5242	0.01876
chr4:89625071:C:T	chr19:44806715:G:T	3.15492	4.75272	0.02925
chr4:89625071:C:T	chr19:44841048:C:G	0.478142	7.38171	0.006589
chr4:89625071:C:T	chr19:44851039:A:G	1.49923	5.57635	0.0182
chr4:89625071:C:T	chr19:44854978:C:T	0.527587	4.95655	0.02599
chr4:89625071:C:T	chr19:44858317:G:A	1.55885	5.03101	0.0249
chr4:89625071:C:T	chr19:44867078:G:A	1.42681	4.10501	0.04276
chr4:89625071:C:T	chr19:44869702:C:T	1.50032	4.57655	0.03241
chr4:89625071:C:T	chr19:44876489:A:G	0.546031	5.01044	0.02519
chr4:89625071:C:T	chr19:44890954:C:T	0.544977	4.31031	0.03788
chr4:89625071:C:T	chr19:44910109:T:C	0.487627	5.09926	0.02394
chr4:89625071:C:T	chr19:44973854:C:T	1.68136	7.25649	0.007065
chr4:89625071:C:T	chr19:44975095:A:G	4.84057	7.25121	0.007085
chr4:89625071:C:T	chr19:44986416:C:T	0.196112	3.85533	0.04959
chr4:89625071:C:T	chr19:45003514:T:A	2.00404	5.42012	0.01991
chr4:89625071:C:T	chr19:45005093:C:T	0.111468	4.52063	0.03349
chr4:89625335:T:C	chr19:44819487:A:G	0.471437	7.31604	0.006834
chr4:89625335:T:C	chr19:44819986:A:G	0.47854	5.38706	0.02029
chr4:89625335:T:C	chr19:44843409:C:G	0.198357	5.49343	0.01909
chr4:89625335:T:C	chr19:44856688:G:A	0.0768605	10.4297	0.00124
chr4:89625335:T:C	chr19:44881674:G:A	0.230152	4.6007	0.03196
chr4:89625465:G:A	chr4:89832188:A:T	0.0932071	4.82709	0.02802
chr4:89625465:G:A	chr4:89867792:G:A	0.167607	4.79576	0.02853
chr4:89625465:G:A	chr4:89899657:C:T	0.410913	4.40838	0.03576
chr4:89625465:G:A	chr19:44832419:A:G	1.80247	4.39675	0.03601
chr4:89625465:G:A	chr19:44905371:T:C	0.368738	4.73878	0.02949
chr4:89625655:T:C	chr4:89689733:A:T	0.112607	4.12933	0.04215
chr4:89625655:T:C	chr4:89722363:T:C	0.103847	4.12897	0.04215
chr4:89625655:T:C	chr4:89769981:T:C	0.596115	4.49496	0.03399
chr4:89625655:T:C	chr4:89832326:G:A	0.621377	3.89622	0.04839
chr4:89625655:T:C	chr4:89867792:G:A	0.281279	6.27651	0.01223
chr4:89625655:T:C	chr4:89884573:A:C	0.553079	5.94244	0.01478
chr4:89625655:T:C	chr4:89899657:C:T	0.496198	5.02612	0.02497
chr4:89625655:T:C	chr19:44819634:C:T	2.85536	4.47133	0.03447
chr4:89625655:T:C	chr19:44883777:A:C	0.396064	3.95225	0.04681
chr4:89625655:T:C	chr19:44885917:T:A	0.49862	4.14515	0.04175
chr4:89625655:T:C	chr19:44899005:T:G	0.243046	6.21903	0.01264
chr4:89625655:T:C	chr19:44899461:G:C	2.41622	4.24363	0.0394
chr4:89625655:T:C	chr19:44923535:G:A	0.313873	5.64176	0.01754
chr4:89627552:C:T	chr4:89764982:T:C	2.79876	4.00996	0.04523
chr4:89627552:C:T	chr4:89788590:G:A	0.572363	5.30335	0.02128
chr4:89627552:C:T	chr4:89812518:A:G	0.417502	4.42318	0.03545
chr4:89627552:C:T	chr4:89827044:T:A	1.33403	4.08468	0.04327
chr4:89627552:C:T	chr4:89846722:A:G	1.40756	5.84637	0.01561
chr4:89627552:C:T	chr4:89896697:A:G	1.34546	4.36041	0.03678
chr4:89627552:C:T	chr19:44806715:G:T	0.18472	6.64154	0.009963
chr4:89627552:C:T	chr19:44813447:T:A	5.20323	4.32455	0.03757
chr4:89627552:C:T	chr19:44816374:G:A	0.438446	4.76831	0.02899
chr4:89627552:C:T	chr19:44826181:G:A	1.7634	3.96155	0.04655
chr4:89627552:C:T	chr19:44838502:C:G	1.33096	4.23598	0.03958
chr4:89627552:C:T	chr19:44853417:A:G	0.730889	4.47775	0.03434
chr4:89627552:C:T	chr19:44854682:A:G	1.3272	4.71716	0.02986
chr4:89627552:C:T	chr19:44857316:G:A	1.72255	7.38	0.006595
chr4:89627552:C:T	chr19:44867836:G:T	9.69986	4.51686	0.03356
chr4:89627552:C:T	chr19:44874887:C:T	1.95676	9.79796	0.001747
chr4:89627552:C:T	chr19:44899461:G:C	1.82925	4.11338	0.04255
chr4:89627552:C:T	chr19:44905371:T:C	2.0018	6.87477	0.008742
chr4:89627552:C:T	chr19:44926286:C:T	1.49809	8.21571	0.004153
chr4:89627552:C:T	chr19:44928401:A:G	1.37264	6.022	0.01413
chr4:89627552:C:T	chr19:44935297:C:T	0.732829	5.43368	0.01975
chr4:89627552:C:T	chr19:44936241:C:T	0.320068	6.09297	0.01357
chr4:89627552:C:T	chr19:44949588:G:A	0.642748	6.843	0.008899
chr4:89627552:C:T	chr19:44955206:A:G	0.231137	4.63652	0.0313
chr4:89627552:C:T	chr19:44956997:G:A	0.34416	4.18095	0.04088
chr4:89627552:C:T	chr19:44967300:C:G	0.592002	9.21053	0.002406
chr4:89627552:C:T	chr19:44998766:C:T	0.373106	4.06076	0.04389
chr4:89627552:C:T	chr19:45003514:T:A	0.559233	8.63583	0.003296
chr4:89630216:A:G	chr4:89848708:G:C	2.51547	5.87816	0.01533
chr4:89630216:A:G	chr4:89876084:A:G	2.40916	5.44424	0.01963
chr4:89630216:A:G	chr4:89897706:T:C	2.16252	4.21801	0.04
chr4:89630216:A:G	chr19:44819986:A:G	1.8958	4.45647	0.03477
chr4:89630216:A:G	chr19:44822134:C:T	1.86212	5.03843	0.02479
chr4:89630216:A:G	chr19:44841048:C:G	0.367289	5.92901	0.01489
chr4:89630216:A:G	chr19:44844654:C:A	0.54154	4.99794	0.02538
chr4:89630216:A:G	chr19:44853417:A:G	2.28879	6.76181	0.009313
chr4:89630216:A:G	chr19:44885967:G:A	3.81519	4.03506	0.04456
chr4:89630392:T:C	chr4:89696651:G:A	0.680309	3.85775	0.04952
chr4:89630392:T:C	chr4:89707686:C:T	0.352817	4.44901	0.03492
chr4:89630392:T:C	chr4:89715267:C:T	0.844996	4.94791	0.02612
chr4:89630392:T:C	chr4:89715889:G:A	0.486532	4.09913	0.04291
chr4:89630392:T:C	chr4:89721685:A:G	0.312863	5.64488	0.01751
chr4:89630392:T:C	chr4:89745101:C:T	0.290287	6.54635	0.01051
chr4:89630392:T:C	chr4:89753280:G:A	0.849552	4.58028	0.03234
chr4:89630392:T:C	chr4:89755997:T:C	0.834694	4.03155	0.04466
chr4:89630392:T:C	chr4:89761420:A:G	1.26252	10.4591	0.001221
chr4:89630392:T:C	chr4:89762555:G:A	0.331116	5.18318	0.02281
chr4:89630392:T:C	chr4:89769981:T:C	0.835738	3.85533	0.04959
chr4:89630392:T:C	chr4:89776006:T:C	0.820859	4.78784	0.02866
chr4:89630392:T:C	chr4:89779178:T:C	0.632299	3.96603	0.04643
chr4:89630392:T:C	chr4:89790619:T:C	0.854514	4.04724	0.04424
chr4:89630392:T:C	chr4:89798887:T:A	0.664584	4.34314	0.03716
chr4:89630392:T:C	chr4:89803718:G:A	0.826456	5.08921	0.02408
chr4:89630392:T:C	chr4:89812518:A:G	0.510156	4.97674	0.02569
chr4:89630392:T:C	chr4:89819727:G:A	0.82214	5.37325	0.02045
chr4:89630392:T:C	chr4:89821488:G:C	1.27593	11.3724	0.0007456
chr4:89630392:T:C	chr4:89826600:C:T	0.80795	5.66929	0.01726
chr4:89630392:T:C	chr4:89827044:T:A	0.776847	11.6324	0.0006482
chr4:89630392:T:C	chr4:89832326:G:A	0.828132	4.18476	0.04079
chr4:89630392:T:C	chr4:89840793:T:G	0.793727	6.83866	0.008921
chr4:89630392:T:C	chr4:89842088:A:G	0.725586	3.87019	0.04915
chr4:89630392:T:C	chr4:89846722:A:G	0.789234	10.3148	0.00132
chr4:89630392:T:C	chr4:89850348:A:G	0.793648	6.99346	0.008181
chr4:89630392:T:C	chr4:89858607:A:G	0.791685	7.16215	0.007446
chr4:89630392:T:C	chr4:89860504:G:T	1.27065	10.5621	0.001154
chr4:89630392:T:C	chr4:89863489:T:C	0.65919	5.66466	0.01731
chr4:89630392:T:C	chr4:89884509:C:T	1.22369	7.83456	0.005126
chr4:89630392:T:C	chr4:89896697:A:G	0.834536	6.26507	0.01231
chr4:89630392:T:C	chr4:89915368:A:C	1.17005	4.73787	0.02951
chr4:89630392:T:C	chr19:44822134:C:T	1.17617	4.87589	0.02723
chr4:89630392:T:C	chr19:44835079:A:G	0.570988	4.42199	0.03548
chr4:89630392:T:C	chr19:44835238:T:C	2.06014	5.53234	0.01867
chr4:89630392:T:C	chr19:44841048:C:G	0.785902	6.04725	0.01393
chr4:89630392:T:C	chr19:44854682:A:G	0.849429	5.3663	0.02053
chr4:89630392:T:C	chr19:44854978:C:T	0.713759	10.3242	0.001313
chr4:89630392:T:C	chr19:44867836:G:T	0.477412	5.59856	0.01798
chr4:89630392:T:C	chr19:44881075:GC:G	0.870623	3.89804	0.04834
chr4:89630392:T:C	chr19:44928146:C:T	1.60096	4.47856	0.03432
chr4:89630392:T:C	chr19:44935318:C:A	0.577352	4.28128	0.03853
chr4:89630392:T:C	chr19:44945208:T:G	0.868467	3.86016	0.04945
chr4:89630556:A:G	chr4:89634221:A:T	0.153209	5.38889	0.02027
chr4:89630556:A:G	chr4:89685367:T:G	0.476563	6.22628	0.01259
chr4:89630556:A:G	chr4:89764677:C:T	0.532873	4.04342	0.04434
chr4:89630556:A:G	chr4:89771923:A:T	0.117236	3.84975	0.04975
chr4:89630556:A:G	chr4:89792944:G:A	0.116826	3.86315	0.04936
chr4:89630556:A:G	chr4:89897706:T:C	0.546273	4.40822	0.03577
chr4:89630556:A:G	chr4:89914407:C:T	3.828	4.18271	0.04084
chr4:89630556:A:G	chr19:44898611:T:C	3.0047	4.01333	0.04514
chr4:89630556:A:G	chr19:44914980:G:A	0.0765291	5.65376	0.01742
chr4:89630631:C:T	chr4:89634221:A:T	0.286265	4.04965	0.04418
chr4:89630631:C:T	chr4:89685367:T:G	0.46721	7.64903	0.00568
chr4:89630631:C:T	chr4:89685485:T:C	3.15256	4.14475	0.04176
chr4:89630631:C:T	chr4:89703442:T:C	0.141945	5.55537	0.01842
chr4:89630631:C:T	chr4:89722363:T:C	0.154377	5.13157	0.02349
chr4:89630631:C:T	chr4:89897706:T:C	0.540286	3.87757	0.04894
chr4:89630631:C:T	chr19:44935297:C:T	0.740843	4.28472	0.03846
chr4:89630631:C:T	chr19:44980417:G:A	4.88157	4.06569	0.04376
chr4:89631769:A:G	chr4:89761420:A:G	0.669773	13.3155	0.0002633
chr4:89631769:A:G	chr4:89790619:T:C	1.27364	4.53362	0.03324
chr4:89631769:A:G	chr4:89821488:G:C	0.729228	7.59346	0.005858
chr4:89631769:A:G	chr4:89875462:T:A	1.45644	5.52472	0.01875
chr4:89631769:A:G	chr4:89884509:C:T	0.731455	7.22148	0.007204
chr4:89631769:A:G	chr4:89895143:A:G	1.47267	4.76958	0.02897
chr4:89631769:A:G	chr4:89903851:A:G	1.5715	8.59798	0.003366
chr4:89631769:A:G	chr4:89915368:A:C	0.734293	7.1371	0.007551
chr4:89631769:A:G	chr4:89930525:C:T	1.55236	8.26305	0.004046
chr4:89631769:A:G	chr19:44806715:G:T	2.24628	5.53666	0.01862
chr4:89631769:A:G	chr19:44840705:C:T	0.288744	3.93323	0.04734
chr4:89631769:A:G	chr19:44841048:C:G	0.719397	4.1458	0.04174
chr4:89631769:A:G	chr19:44856688:G:A	0.380637	4.76198	0.02909
chr4:89631769:A:G	chr19:44957507:G:A	0.80401	4.38075	0.03635
chr4:89631769:A:G	chr19:44973854:C:T	1.31028	4.3978	0.03599
chr4:89631769:A:G	chr19:45003514:T:A	1.64571	7.63302	0.005731
chr4:89633824:T:A	chr4:89685029:A:G	0.451005	4.07667	0.04348
chr4:89633824:T:A	chr4:89751419:T:C	0.488278	4.25789	0.03907
chr4:89633824:T:A	chr4:89826600:C:T	1.31908	3.99256	0.0457
chr4:89633824:T:A	chr4:89840793:T:G	1.3071	3.87592	0.04898
chr4:89633824:T:A	chr4:89850010:T:A	3.34525	5.15113	0.02323
chr4:89633824:T:A	chr19:44830701:T:C	1.41324	4.10875	0.04266
chr4:89633824:T:A	chr19:44854682:A:G	1.27951	4.45863	0.03473
chr4:89633824:T:A	chr19:44880305:G:A	5.57904	4.91626	0.02661
chr4:89633824:T:A	chr19:44899461:G:C	1.97545	5.21	0.02246
chr4:89633824:T:A	chr19:44980417:G:A	4.34937	4.90845	0.02673
chr4:89634221:A:T	chr4:89697999:G:A	0.107239	4.14459	0.04177
chr4:89634221:A:T	chr4:89705068:A:G	2.5364	5.25201	0.02192
chr4:89634221:A:T	chr4:89716173:C:G	0.445859	8.35879	0.003838
chr4:89634221:A:T	chr4:89779178:T:C	0.171451	4.63089	0.0314
chr4:89634221:A:T	chr4:89843627:C:T	0.362166	5.91872	0.01498
chr4:89634221:A:T	chr4:89878845:A:G	0.484622	6.51996	0.01067
chr4:89634221:A:T	chr4:89891998:A:G	0.355557	6.50397	0.01076
chr4:89634221:A:T	chr4:89893436:A:C	0.493538	6.15108	0.01313
chr4:89634221:A:T	chr4:89918563:G:A	0.349862	6.64666	0.009934
chr4:89634221:A:T	chr19:44843409:C:G	0.188495	4.33712	0.03729
chr4:89634221:A:T	chr19:44856688:G:A	0.129509	6.30995	0.01201
chr4:89634221:A:T	chr19:44881674:G:A	0.111044	9.10292	0.002552
chr4:89634221:A:T	chr19:44924522:C:G	0.311104	4.08139	0.04336
chr4:89637769:A:C	chr4:89899657:C:T	2.6913	4.91388	0.02664
chr4:89637769:A:C	chr4:89900191:G:A	3.47883	4.92133	0.02653
chr4:89637769:A:C	chr4:89923697:A:G	3.4016	4.73527	0.02955
chr4:89637769:A:C	chr19:44830701:T:C	0.398574	5.53258	0.01867
chr4:89637769:A:C	chr19:44869702:C:T	1.95637	4.36623	0.03666
chr4:89637769:A:C	chr19:44875803:A:C	0.551958	4.73917	0.02948
chr4:89637769:A:C	chr19:44899461:G:C	0.110502	4.14496	0.04176
chr4:89637769:A:C	chr19:44921558:CA:C	0.55531	4.50913	0.03371
chr4:89643708:A:T	chr4:89688984:A:T	1.5283	3.95075	0.04685
chr4:89643708:A:T	chr4:89721380:A:G	1.89439	5.4862	0.01917
chr4:89643708:A:T	chr4:89797844:C:T	1.78702	8.23198	0.004116
chr4:89643708:A:T	chr4:89821488:G:C	1.46981	6.95974	0.008337
chr4:89643708:A:T	chr4:89827044:T:A	0.73323	4.54113	0.03309
chr4:89643708:A:T	chr4:89884509:C:T	1.37341	4.89051	0.027
chr4:89643708:A:T	chr4:89915368:A:C	1.35248	4.7107	0.02998
chr4:89643708:A:T	chr4:89927206:G:C	0.0847058	5.19798	0.02261
chr4:89643708:A:T	chr4:89930525:C:T	0.561682	3.98605	0.04588
chr4:89643708:A:T	chr19:44841048:C:G	0.68003	5.05197	0.0246
chr4:89643708:A:T	chr19:44880305:G:A	0.152403	7.43243	0.006406
chr4:89643708:A:T	chr19:44885243:A:G	1.4456	6.36754	0.01162
chr4:89643708:A:T	chr19:44912921:G:T	1.41751	5.36101	0.02059
chr4:89643708:A:T	chr19:44926286:C:T	0.73625	5.11905	0.02366
chr4:89643708:A:T	chr19:44928401:A:G	0.760642	4.86485	0.02741
chr4:89643708:A:T	chr19:44956997:G:A	3.30249	4.05392	0.04407
chr4:89644618:T:G	chr4:89685485:T:C	0.375941	3.87427	0.04903
chr4:89644618:T:G	chr4:89754190:T:A	0.317582	4.0044	0.04538
chr4:89644618:T:G	chr19:44806715:G:T	3.14477	4.73866	0.02949
chr4:89644618:T:G	chr19:44841048:C:G	0.47209	8.82572	0.00297
chr4:89644618:T:G	chr19:44851039:A:G	1.52473	6.4813	0.0109
chr4:89644618:T:G	chr19:44854978:C:T	0.49998	6.53447	0.01058
chr4:89644618:T:G	chr19:44855049:C:T	0.104862	4.16635	0.04123
chr4:89644618:T:G	chr19:44858317:G:A	1.53586	4.81936	0.02814
chr4:89644618:T:G	chr19:44867078:G:A	1.43619	4.46557	0.03458
chr4:89644618:T:G	chr19:44869702:C:T	1.46367	4.34186	0.03719
chr4:89644618:T:G	chr19:44876489:A:G	0.512978	6.75279	0.00936
chr4:89644618:T:G	chr19:44898611:T:C	0.486764	4.83605	0.02787
chr4:89644618:T:G	chr19:44910109:T:C	0.520873	4.98352	0.02559
chr4:89644618:T:G	chr19:44973854:C:T	1.66111	7.20671	0.007263
chr4:89644618:T:G	chr19:44975095:A:G	3.78232	6.05256	0.01389
chr4:89644618:T:G	chr19:44986416:C:T	0.196271	3.85538	0.04959
chr4:89644618:T:G	chr19:45003514:T:A	1.94686	5.40811	0.02004
chr4:89644618:T:G	chr19:45005093:C:T	0.111768	4.51265	0.03364
chr4:89645318:G:A	chr4:89663804:G:A	3.24647	4.38275	0.0363
chr4:89645318:G:A	chr4:89685975:C:G	1.16944	4.13915	0.0419
chr4:89645318:G:A	chr4:89788918:C:T	3.28119	5.24177	0.02205
chr4:89645318:G:A	chr4:89871393:C:A	0.37579	4.26477	0.03891
chr4:89645318:G:A	chr4:89905251:TCAAA:T	1.88975	4.20676	0.04026
chr4:89645318:G:A	chr19:44813115:T:C	1.90598	4.53882	0.03313
chr4:89645318:G:A	chr19:44836764:C:T	1.67048	3.97791	0.0461
chr4:89645318:G:A	chr19:44841048:C:G	1.25743	5.88942	0.01523
chr4:89645318:G:A	chr19:44854978:C:T	1.31657	7.17985	0.007373
chr4:89645318:G:A	chr19:44867836:G:T	3.00564	9.67241	0.001871
chr4:89645318:G:A	chr19:44876489:A:G	1.26583	5.65183	0.01744
chr4:89645318:G:A	chr19:44890954:C:T	1.28343	4.40027	0.03593
chr4:89645318:G:A	chr19:44898611:T:C	1.48347	4.71451	0.02991
chr4:89645318:G:A	chr19:44910109:T:C	1.37822	6.38863	0.01149
chr4:89645318:G:A	chr19:44917947:C:T	1.71062	6.05108	0.0139
chr4:89645318:G:A	chr19:44917961:G:GA	2.2925	4.41954	0.03553
chr4:89645318:G:A	chr19:44921558:CA:C	0.864667	3.87482	0.04902
chr4:89645318:G:A	chr19:44926286:C:T	1.25418	8.47901	0.003593
chr4:89645318:G:A	chr19:44928146:C:T	0.508153	8.29074	0.003985
chr4:89645318:G:A	chr19:44935386:A:G	0.855127	4.11565	0.04249
chr4:89645318:G:A	chr19:44949588:G:A	0.666878	17.6462	2.662e-05
chr4:89645318:G:A	chr19:44956997:G:A	0.537945	5.33435	0.02091
chr4:89645318:G:A	chr19:44963875:C:T	0.578058	7.79575	0.005237
chr4:89645318:G:A	chr19:44967300:C:G	0.649962	19.0286	1.289e-05
chr4:89645318:G:A	chr19:44973854:C:T	0.816505	5.65257	0.01743
chr4:89645318:G:A	chr19:45003514:T:A	0.59633	19.2833	1.128e-05
chr4:89651126:A:T	chr4:89721380:A:G	1.42745	5.14169	0.02336
chr4:89651126:A:T	chr4:89755773:T:C	2.42896	6.00287	0.01428
chr4:89651126:A:T	chr4:89797844:C:T	1.28453	4.51318	0.03363
chr4:89651126:A:T	chr4:89798887:T:A	1.67458	3.84281	0.04996
chr4:89651126:A:T	chr4:89850348:A:G	1.19699	4.4407	0.03509
chr4:89651126:A:T	chr4:89858607:A:G	1.20595	4.90782	0.02674
chr4:89651126:A:T	chr4:89863489:T:C	1.78693	7.43317	0.006403
chr4:89651126:A:T	chr19:44820881:G:A	1.1879	4.88147	0.02715
chr4:89651126:A:T	chr19:44914318:A:T	2.24847	3.93402	0.04732
chr4:89651171:C:T	chr4:89653193:A:T	0.316967	4.18993	0.04066
chr4:89651171:C:T	chr4:89658023:G:A	3.01493	5.02964	0.02492
chr4:89651171:C:T	chr4:89751419:T:C	0.457327	4.72696	0.02969
chr4:89651171:C:T	chr4:89761420:A:G	0.795334	9.31503	0.002273
chr4:89651171:C:T	chr4:89821488:G:C	0.793927	9.47282	0.002086
chr4:89651171:C:T	chr4:89874404:T:C	0.365845	4.8172	0.02818
chr4:89651171:C:T	chr4:89884509:C:T	0.793619	9.53222	0.002019
chr4:89651171:C:T	chr4:89892703:G:T	0.365845	4.8172	0.02818
chr4:89651171:C:T	chr4:89915368:A:C	0.777858	11.4734	0.0007061
chr4:89651171:C:T	chr19:44914980:G:A	0.470725	3.94888	0.0469
chr4:89651171:C:T	chr19:44928146:C:T	1.62941	4.08746	0.0432
chr4:89651171:C:T	chr19:44973854:C:T	1.21785	4.95339	0.02604
chr4:89651171:C:T	chr19:44980417:G:A	2.1955	4.54438	0.03303
chr4:89652245:G:A	chr4:89685975:C:G	1.38193	4.89568	0.02692
chr4:89652245:G:A	chr4:89715267:C:T	1.39506	5.93837	0.01481
chr4:89652245:G:A	chr4:89753280:G:A	1.37416	5.42255	0.01988
chr4:89652245:G:A	chr4:89788227:T:C	6.81248	5.7258	0.01672
chr4:89652245:G:A	chr4:89826379:C:T	6.68203	5.60682	0.01789
chr4:89652245:G:A	chr4:89919099:A:T	2.63951	4.46521	0.03459
chr4:89652245:G:A	chr19:44924391:C:G	0.290097	6.66062	0.009857
chr4:89653193:A:T	chr4:89848708:G:C	2.13937	4.18299	0.04083
chr4:89653193:A:T	chr19:44819986:A:G	1.80344	3.88322	0.04877
chr4:89653193:A:T	chr19:44822134:C:T	1.78648	4.48877	0.03412
chr4:89653193:A:T	chr19:44841048:C:G	0.373103	5.80202	0.01601
chr4:89653193:A:T	chr19:44853417:A:G	2.15849	6.0576	0.01385
chr4:89653193:A:T	chr19:44885967:G:A	3.82428	4.05476	0.04405
chr4:89653481:G:A	chr4:89685367:T:G	0.334421	9.65615	0.001887
chr4:89653481:G:A	chr4:89703442:T:C	0.0991595	4.28959	0.03835
chr4:89653481:G:A	chr4:89721380:A:G	0.421732	5.42146	0.01989
chr4:89653481:G:A	chr4:89722363:T:C	0.107076	4.02687	0.04478
chr4:89653481:G:A	chr4:89755773:T:C	0.451385	4.11268	0.04256
chr4:89653481:G:A	chr4:89776006:T:C	1.48529	4.57216	0.0325
chr4:89653481:G:A	chr4:89826600:C:T	1.49329	4.69812	0.0302
chr4:89653481:G:A	chr4:89897706:T:C	0.328882	5.36865	0.0205
chr4:89653481:G:A	chr4:89915368:A:C	0.719803	4.41196	0.03569
chr4:89653481:G:A	chr19:44844654:C:A	0.704637	4.47315	0.03443
chr4:89653481:G:A	chr19:44851039:A:G	0.720112	4.19044	0.04065
chr4:89653481:G:A	chr19:44869702:C:T	0.689386	4.46994	0.0345
chr4:89653481:G:A	chr19:44874585:G:C	3.99516	4.45261	0.03485
chr4:89653481:G:A	chr19:44928146:C:T	4.24445	4.85947	0.02749
chr4:89655999:A:G	chr19:44820881:G:A	0.591203	4.24687	0.03932
chr4:89655999:A:G	chr19:44857316:G:A	0.498476	4.40672	0.0358
chr4:89655999:A:G	chr19:44905307:A:T	2.66894	5.22085	0.02232
chr4:89655999:A:G	chr19:44924977:G:A	0.495263	5.97727	0.01449
chr4:89655999:A:G	chr19:44926286:C:T	1.83625	5.26483	0.02176
chr4:89655999:A:G	chr19:45004438:G:A	0.0855465	4.5644	0.03264
chr4:89656225:ATTAAC:A	chr19:44820881:G:A	0.432063	5.99756	0.01433
chr4:89656225:ATTAAC:A	chr19:44832419:A:G	0.494544	4.93244	0.02636
chr4:89656225:ATTAAC:A	chr19:44851039:A:G	0.451125	7.5527	0.005992
chr4:89656225:ATTAAC:A	chr19:44853746:C:G	0.379898	7.64519	0.005692
chr4:89656225:ATTAAC:A	chr19:44867078:G:A	0.552333	4.10244	0.04282
chr4:89656225:ATTAAC:A	chr19:44903416:G:A	0.50293	3.92757	0.0475
chr4:89658023:G:A	chr4:89674789:T:C	2.85571	4.51143	0.03367
chr4:89658023:G:A	chr4:89788590:G:A	4.26233	5.02808	0.02494
chr4:89658023:G:A	chr4:89843159:T:C	3.63919	3.93434	0.04731
chr4:89658023:G:A	chr4:89850010:T:A	2.91472	5.75213	0.01647
chr4:89658023:G:A	chr4:89895648:T:A	3.25321	6.23416	0.01253
chr4:89658023:G:A	chr19:44832419:A:G	0.588487	5.19489	0.02265
chr4:89658023:G:A	chr19:44838502:C:G	1.85007	5.91192	0.01504
chr4:89658023:G:A	chr19:44867684:C:T	0.253523	4.19517	0.04054
chr4:89658023:G:A	chr19:44912921:G:T	2.07855	4.32749	0.0375
chr4:89658023:G:A	chr19:44913574:T:G	3.11706	4.04587	0.04428
chr4:89658023:G:A	chr19:44923535:G:A	5.11568	4.32265	0.03761
chr4:89658023:G:A	chr19:44935906:C:G	0.51451	5.43394	0.01975
chr4:89658023:G:A	chr19:44967656:C:T	0.35749	4.63336	0.03136
chr4:89658023:G:A	chr19:44996664:T:C	0.298887	5.06576	0.0244
chr4:89661925:T:C	chr4:89685485:T:C	0.512249	4.77644	0.02885
chr4:89661925:T:C	chr4:89688984:A:T	0.773472	4.36828	0.03661
chr4:89661925:T:C	chr4:89761420:A:G	0.673746	12.7591	0.0003544
chr4:89661925:T:C	chr4:89790619:T:C	1.27965	4.56501	0.03263
chr4:89661925:T:C	chr4:89821488:G:C	0.726993	7.43754	0.006388
chr4:89661925:T:C	chr4:89840206:T:A	1.47654	3.89335	0.04848
chr4:89661925:T:C	chr4:89875462:T:A	1.4766	5.80767	0.01596
chr4:89661925:T:C	chr4:89884509:C:T	0.728092	7.184	0.007356
chr4:89661925:T:C	chr4:89895143:A:G	1.50645	5.19242	0.02269
chr4:89661925:T:C	chr4:89903851:A:G	1.55946	8.08463	0.004464
chr4:89661925:T:C	chr4:89915368:A:C	0.730892	7.2479	0.007098
chr4:89661925:T:C	chr4:89930525:C:T	1.55563	8.0946	0.00444
chr4:89661925:T:C	chr19:44806715:G:T	2.64742	7.45194	0.006337
chr4:89661925:T:C	chr19:44840705:C:T	0.292163	3.85799	0.04951
chr4:89661925:T:C	chr19:44841048:C:G	0.683695	5.37408	0.02044
chr4:89661925:T:C	chr19:44856688:G:A	0.406307	4.1975	0.04048
chr4:89661925:T:C	chr19:44963875:C:T	1.89877	3.88952	0.04859
chr4:89661925:T:C	chr19:44966351:C:T	3.34119	5.01934	0.02507
chr4:89661925:T:C	chr19:44967300:C:G	1.35869	3.99368	0.04567
chr4:89661925:T:C	chr19:44973854:C:T	1.28741	3.87675	0.04896
chr4:89661925:T:C	chr19:45003514:T:A	1.66061	7.81584	0.005179
chr4:89662588:T:C	chr4:89688984:A:T	0.406498	3.99282	0.04569
chr4:89662588:T:C	chr19:44856688:G:A	0.116983	4.99488	0.02542
chr4:89662588:T:C	chr19:44881674:G:A	0.137873	4.82078	0.02812
chr4:89663804:G:A	chr4:89681644:T:C	3.18459	4.24122	0.03945
chr4:89663804:G:A	chr19:44806629:G:T	0.195933	5.37539	0.02042
chr4:89663804:G:A	chr19:44810458:T:C	0.328654	5.3038	0.02128
chr4:89663804:G:A	chr19:44826181:G:A	9.43408	4.31419	0.0378
chr4:89663804:G:A	chr19:44870282:G:C	3.79082	4.02133	0.04493
chr4:89666540:C:G	chr4:89764982:T:C	0.268189	4.89569	0.02692
chr4:89666540:C:G	chr4:89803718:G:A	1.27164	5.13234	0.02348
chr4:89666540:C:G	chr4:89819727:G:A	1.27438	5.22436	0.02227
chr4:89666540:C:G	chr19:44858776:G:A	0.390112	3.9705	0.0463
chr4:89666540:C:G	chr19:44869702:C:T	0.802012	4.13878	0.04191
chr4:89666540:C:G	chr19:44880305:G:A	2.62963	3.86106	0.04942
chr4:89666540:C:G	chr19:44892559:G:A	1.81644	4.2331	0.03964
chr4:89666540:C:G	chr19:44975788:T:G	0.491996	4.90118	0.02684
chr4:89673836:G:A	chr4:89688984:A:T	0.738124	4.20045	0.04041
chr4:89673836:G:A	chr4:89696651:G:A	0.619142	3.88447	0.04873
chr4:89673836:G:A	chr4:89705068:A:G	0.47071	6.46196	0.01102
chr4:89673836:G:A	chr4:89715267:C:T	0.843489	4.0022	0.04544
chr4:89673836:G:A	chr4:89721685:A:G	0.339582	4.13156	0.04209
chr4:89673836:G:A	chr4:89745101:C:T	0.308409	5.06411	0.02443
chr4:89673836:G:A	chr4:89753280:G:A	0.844553	3.89855	0.04833
chr4:89673836:G:A	chr4:89761420:A:G	1.27726	9.96743	0.001593
chr4:89673836:G:A	chr4:89776006:T:C	0.798083	5.49648	0.01905
chr4:89673836:G:A	chr4:89798887:T:A	0.628848	5.47088	0.01934
chr4:89673836:G:A	chr4:89803718:G:A	0.789298	6.87679	0.008732
chr4:89673836:G:A	chr4:89812518:A:G	0.499984	4.30305	0.03804
chr4:89673836:G:A	chr4:89819727:G:A	0.784228	7.25778	0.00706
chr4:89673836:G:A	chr4:89821488:G:C	1.27996	10.0678	0.001509
chr4:89673836:G:A	chr4:89826600:C:T	0.77454	7.1782	0.00738
chr4:89673836:G:A	chr4:89827044:T:A	0.79428	8.64829	0.003274
chr4:89673836:G:A	chr4:89830988:A:C	2.13655	5.49448	0.01908
chr4:89673836:G:A	chr4:89840118:TA:T	2.34946	6.89949	0.008622
chr4:89673836:G:A	chr4:89840793:T:G	0.741194	10.1308	0.001458
chr4:89673836:G:A	chr4:89842088:A:G	0.673663	5.64687	0.01749
chr4:89673836:G:A	chr4:89846722:A:G	0.79753	8.4312	0.003689
chr4:89673836:G:A	chr4:89850348:A:G	0.748475	9.70859	0.001834
chr4:89673836:G:A	chr4:89853002:T:C	2.34946	6.89949	0.008622
chr4:89673836:G:A	chr4:89858607:A:G	0.751229	9.48943	0.002067
chr4:89673836:G:A	chr4:89860504:G:T	1.27215	9.53269	0.002019
chr4:89673836:G:A	chr4:89863489:T:C	0.578377	9.41573	0.002151
chr4:89673836:G:A	chr4:89884509:C:T	1.24588	8.06839	0.004505
chr4:89673836:G:A	chr4:89893526:C:T	0.648116	4.99628	0.0254
chr4:89673836:G:A	chr4:89896697:A:G	0.849831	4.45518	0.0348
chr4:89673836:G:A	chr4:89915368:A:C	1.22468	7.0367	0.007986
chr4:89673836:G:A	chr4:89930525:C:T	0.765054	4.11545	0.04249
chr4:89673836:G:A	chr19:44810480:C:T	0.641614	3.93816	0.0472
chr4:89673836:G:A	chr19:44819634:C:T	0.685307	4.51522	0.03359
chr4:89673836:G:A	chr19:44822134:C:T	1.23868	7.76134	0.005338
chr4:89673836:G:A	chr19:44825840:G:T	3.10009	6.01621	0.01418
chr4:89673836:G:A	chr19:44835238:T:C	2.18069	5.59706	0.01799
chr4:89673836:G:A	chr19:44838502:C:G	0.854743	4.01289	0.04515
chr4:89673836:G:A	chr19:44841048:C:G	0.760532	7.13071	0.007578
chr4:89673836:G:A	chr19:44853417:A:G	1.2474	6.88327	0.008701
chr4:89673836:G:A	chr19:44854682:A:G	0.806559	8.27882	0.004011
chr4:89673836:G:A	chr19:44854978:C:T	0.694228	10.8345	0.0009964
chr4:89673836:G:A	chr19:44857316:G:A	0.761291	6.27216	0.01226
chr4:89673836:G:A	chr19:44896199:C:T	2.23164	4.2466	0.03933
chr4:89673836:G:A	chr19:44901175:G:A	0.491222	5.1945	0.02266
chr4:89673836:G:A	chr19:44909484:C:G	0.479997	4.84979	0.02765
chr4:89673836:G:A	chr19:44935318:C:A	0.49467	6.82215	0.009003
chr4:89673836:G:A	chr19:44945208:T:G	0.826963	6.3225	0.01192
chr4:89673836:G:A	chr19:44966511:G:A	2.00889	3.90891	0.04803
chr4:89674789:T:C	chr4:89761420:A:G	0.771557	11.5604	0.0006738
chr4:89674789:T:C	chr4:89788918:C:T	0.319532	4.51177	0.03366
chr4:89674789:T:C	chr4:89790619:T:C	1.1863	4.69231	0.0303
chr4:89674789:T:C	chr4:89821488:G:C	0.7845	10.1196	0.001467
chr4:89674789:T:C	chr4:89884509:C:T	0.785496	10.0499	0.001524
chr4:89674789:T:C	chr4:89915368:A:C	0.768629	12.1517	0.0004905
chr4:89674789:T:C	chr19:44909484:C:G	2.0531	4.34562	0.0371
chr4:89674789:T:C	chr19:44928379:A:G	1.31508	4.88132	0.02715
chr4:89674789:T:C	chr19:44980417:G:A	2.08619	4.01246	0.04517
chr4:89675772:C:G	chr4:89721380:A:G	1.4304	5.213	0.02242
chr4:89675772:C:G	chr4:89755773:T:C	2.49398	6.29842	0.01208
chr4:89675772:C:G	chr4:89797844:C:T	1.31225	5.44937	0.01958
chr4:89675772:C:G	chr4:89798887:T:A	1.78823	4.98904	0.02551
chr4:89675772:C:G	chr4:89850348:A:G	1.18727	4.07943	0.04341
chr4:89675772:C:G	chr4:89858607:A:G	1.19959	4.67218	0.03065
chr4:89675772:C:G	chr4:89863489:T:C	1.88759	8.91791	0.002824
chr4:89675772:C:G	chr19:44821499:C:G	1.9202	5.79001	0.01612
chr4:89675772:C:G	chr19:44825840:G:T	0.380349	4.61832	0.03163
chr4:89675772:C:G	chr19:44839558:G:C	1.46251	4.6794	0.03053
chr4:89675772:C:G	chr19:44862190:G:A	1.80866	4.88433	0.0271
chr4:89675772:C:G	chr19:44910109:T:C	0.779647	3.88516	0.04871
chr4:89676585:T:A	chr4:89764982:T:C	0.268019	4.9003	0.02685
chr4:89676585:T:A	chr4:89803718:G:A	1.2642	4.88282	0.02713
chr4:89676585:T:A	chr4:89819727:G:A	1.26692	4.97213	0.02576
chr4:89676585:T:A	chr19:44858776:G:A	0.389869	3.97563	0.04616
chr4:89676585:T:A	chr19:44880305:G:A	3.17216	4.82399	0.02807
chr4:89676585:T:A	chr19:44892559:G:A	1.81534	4.22413	0.03985
chr4:89676585:T:A	chr19:44975788:T:G	0.491659	4.9103	0.0267
chr4:89679047:G:A	chr4:89755773:T:C	0.384973	5.92781	0.0149
chr4:89679047:G:A	chr4:89897706:T:C	0.411828	3.9598	0.0466
chr4:89679047:G:A	chr19:44822134:C:T	1.44616	5.09183	0.02404
chr4:89679047:G:A	chr19:44835238:T:C	0.280301	4.20399	0.04033
chr4:89679047:G:A	chr19:44839558:G:C	0.411328	4.79606	0.02852
chr4:89679047:G:A	chr19:44844654:C:A	0.657831	6.33203	0.01186
chr4:89679047:G:A	chr19:44851039:A:G	0.648604	7.38409	0.00658
chr4:89679047:G:A	chr19:44858317:G:A	0.678152	4.08121	0.04336
chr4:89679047:G:A	chr19:44869702:C:T	0.647289	6.11619	0.01339
chr4:89679047:G:A	chr19:44874585:G:C	4.77061	4.16455	0.04128
chr4:89679047:G:A	chr19:44901434:A:G	1.60318	6.87285	0.008752
chr4:89679047:G:A	chr19:44923879:C:T	2.69108	4.76733	0.029
chr4:89679047:G:A	chr19:44928146:C:T	5.5164	4.98857	0.02552
chr4:89680182:C:T	chr4:89715267:C:T	0.542473	4.13974	0.04189
chr4:89680182:C:T	chr19:44820881:G:A	0.600438	4.06366	0.04382
chr4:89680182:C:T	chr19:44857316:G:A	0.473173	5.14638	0.02329
chr4:89680182:C:T	chr19:44905307:A:T	2.68801	5.30985	0.02121
chr4:89680182:C:T	chr19:44924977:G:A	0.47451	6.84224	0.008903
chr4:89680182:C:T	chr19:44926286:C:T	1.84832	5.41457	0.01997
chr4:89680298:G:GA	chr4:89685485:T:C	0.541195	3.95702	0.04668
chr4:89680298:G:GA	chr4:89688984:A:T	0.786272	3.86332	0.04935
chr4:89680298:G:GA	chr4:89761420:A:G	0.668187	13.4067	0.0002508
chr4:89680298:G:GA	chr4:89790619:T:C	1.30278	5.36462	0.02055
chr4:89680298:G:GA	chr4:89821488:G:C	0.729266	7.48417	0.006224
chr4:89680298:G:GA	chr4:89875462:T:A	1.47184	5.72566	0.01672
chr4:89680298:G:GA	chr4:89884509:C:T	0.723911	7.54953	0.006003
chr4:89680298:G:GA	chr4:89895143:A:G	1.50319	5.16825	0.023
chr4:89680298:G:GA	chr4:89903851:A:G	1.53971	7.65564	0.00566
chr4:89680298:G:GA	chr4:89915368:A:C	0.732634	7.233	0.007158
chr4:89680298:G:GA	chr4:89930525:C:T	1.53626	7.67234	0.005607
chr4:89680298:G:GA	chr19:44806715:G:T	2.34603	5.91776	0.01499
chr4:89680298:G:GA	chr19:44841048:C:G	0.687016	5.27447	0.02164
chr4:89680298:G:GA	chr19:44856688:G:A	0.408096	4.15747	0.04145
chr4:89680298:G:GA	chr19:44957507:G:A	0.808851	4.07735	0.04346
chr4:89680298:G:GA	chr19:44967300:C:G	1.38238	4.46088	0.03468
chr4:89680298:G:GA	chr19:44973854:C:T	1.32833	4.88761	0.02705
chr4:89680298:G:GA	chr19:45003514:T:A	1.6524	7.6747	0.0056
chr4:89681644:T:C	chr4:89685975:C:G	1.19257	5.41394	0.01998
chr4:89681644:T:C	chr4:89715267:C:T	1.16774	4.55503	0.03282
chr4:89681644:T:C	chr4:89753280:G:A	1.16904	4.61379	0.03172
chr4:89681644:T:C	chr4:89769981:T:C	1.18042	3.9719	0.04627
chr4:89681644:T:C	chr4:89788918:C:T	3.21851	5.07377	0.02429
chr4:89681644:T:C	chr4:89821488:G:C	0.860986	4.45658	0.03477
chr4:89681644:T:C	chr4:89823097:C:T	1.18026	3.99157	0.04573
chr4:89681644:T:C	chr4:89827044:T:A	1.17856	5.22491	0.02227
chr4:89681644:T:C	chr4:89832326:G:A	1.21313	5.30978	0.02121
chr4:89681644:T:C	chr4:89846722:A:G	1.17244	5.00118	0.02533
chr4:89681644:T:C	chr4:89848271:A:G	1.20976	5.13478	0.02345
chr4:89681644:T:C	chr4:89855194:C:T	1.20579	4.95956	0.02595
chr4:89681644:T:C	chr4:89860504:G:T	0.850547	5.14388	0.02333
chr4:89681644:T:C	chr4:89905251:TCAAA:T	1.85183	3.94516	0.04701
chr4:89681644:T:C	chr19:44806174:T:C	1.15328	3.89703	0.04837
chr4:89681644:T:C	chr19:44841048:C:G	1.26606	6.30541	0.01204
chr4:89681644:T:C	chr19:44854978:C:T	1.3395	8.18193	0.004231
chr4:89681644:T:C	chr19:44867836:G:T	2.49719	7.43826	0.006385
chr4:89681644:T:C	chr19:44876489:A:G	1.30003	7.02214	0.008051
chr4:89681644:T:C	chr19:44890954:C:T	1.33814	5.96087	0.01463
chr4:89681644:T:C	chr19:44898611:T:C	1.44791	4.24042	0.03947
chr4:89681644:T:C	chr19:44910109:T:C	1.4448	8.37582	0.003803
chr4:89681644:T:C	chr19:44912842:G:A	1.49355	4.3832	0.03629
chr4:89681644:T:C	chr19:44917947:C:T	1.61173	4.92111	0.02653
chr4:89681644:T:C	chr19:44917961:G:GA	2.24584	4.2041	0.04033
chr4:89681644:T:C	chr19:44926286:C:T	1.23877	7.764	0.00533
chr4:89681644:T:C	chr19:44928146:C:T	0.504714	8.86868	0.002901
chr4:89681644:T:C	chr19:44935386:A:G	0.847296	4.78963	0.02863
chr4:89681644:T:C	chr19:44949588:G:A	0.655661	19.6394	9.36e-06
chr4:89681644:T:C	chr19:44956997:G:A	0.527914	5.66625	0.01729
chr4:89681644:T:C	chr19:44963875:C:T	0.587982	7.67252	0.005607
chr4:89681644:T:C	chr19:44967300:C:G	0.643724	20.4172	6.233e-06
chr4:89681644:T:C	chr19:44973854:C:T	0.783348	8.22755	0.004126
chr4:89681644:T:C	chr19:44995248:G:A	0.603354	4.21547	0.04006
chr4:89681644:T:C	chr19:44999550:C:T	1.16543	3.85667	0.04955
chr4:89681644:T:C	chr19:45003514:T:A	0.603995	18.8281	1.432e-05
chr4:89685029:A:G	chr4:89685367:T:G	2.69789	4.72677	0.0297
chr4:89685029:A:G	chr19:44853417:A:G	0.503398	6.10603	0.01347
chr4:89685029:A:G	chr19:44949588:G:A	0.567473	3.84468	0.0499
chr4:89685029:A:G	chr19:44967300:C:G	0.50771	5.42508	0.01985
chr4:89685029:A:G	chr19:44999550:C:T	1.7805	4.5064	0.03377
chr4:89685029:A:G	chr19:45003514:T:A	0.521379	4.33347	0.03737
chr4:89685367:T:G	chr4:89697999:G:A	0.429201	3.86694	0.04925
chr4:89685367:T:G	chr4:89764982:T:C	0.352289	6.27531	0.01224
chr4:89685367:T:G	chr4:89860504:G:T	0.825179	4.71483	0.0299
chr4:89685367:T:G	chr19:44899461:G:C	0.636344	5.6234	0.01772
chr4:89685367:T:G	chr19:44929388:C:T	0.467377	4.1905	0.04065
chr4:89685367:T:G	chr19:44973854:C:T	0.76877	6.35149	0.01173
chr4:89685367:T:G	chr19:44986416:C:T	2.29637	3.95356	0.04677
chr4:89685367:T:G	chr19:45003514:T:A	0.680947	7.77894	0.005286
chr4:89685485:T:C	chr4:89776006:T:C	0.644642	4.57212	0.0325
chr4:89685485:T:C	chr4:89790839:C:A	0.316545	4.19351	0.04058
chr4:89685485:T:C	chr4:89803718:G:A	0.608634	6.83478	0.00894
chr4:89685485:T:C	chr4:89819727:G:A	0.60992	6.7769	0.009235
chr4:89685485:T:C	chr4:89826600:C:T	0.656547	4.40508	0.03583
chr4:89685485:T:C	chr4:89851800:G:T	0.204641	4.84296	0.02776
chr4:89685485:T:C	chr19:44832739:A:G	3.3407	4.13945	0.04189
chr4:89685485:T:C	chr19:44841048:C:G	0.669486	4.66368	0.03081
chr4:89685485:T:C	chr19:44854978:C:T	0.60041	6.42907	0.01123
chr4:89685485:T:C	chr19:44876489:A:G	0.639004	4.65755	0.03092
chr4:89685485:T:C	chr19:44905579:T:G	0.755217	4.41564	0.03561
chr4:89685485:T:C	chr19:44986416:C:T	0.413094	3.9946	0.04565
chr4:89685485:T:C	chr19:44994319:T:C	0.578119	4.03442	0.04458
chr4:89685485:T:C	chr19:45003514:T:A	1.72523	6.17683	0.01294
chr4:89685975:C:G	chr4:89689733:A:T	1.78835	5.48425	0.01919
chr4:89685975:C:G	chr4:89721380:A:G	1.34013	5.3392	0.02085
chr4:89685975:C:G	chr4:89761420:A:G	0.825499	9.69732	0.001846
chr4:89685975:C:G	chr4:89764982:T:C	1.83475	4.95	0.02609
chr4:89685975:C:G	chr4:89776006:T:C	1.17709	4.51503	0.0336
chr4:89685975:C:G	chr4:89798887:T:A	1.99387	8.31763	0.003926
chr4:89685975:C:G	chr4:89803718:G:A	1.24549	9.93143	0.001625
chr4:89685975:C:G	chr4:89819727:G:A	1.25434	10.5756	0.001146
chr4:89685975:C:G	chr4:89821488:G:C	0.870022	5.01609	0.02511
chr4:89685975:C:G	chr4:89826600:C:T	1.18255	4.78915	0.02864
chr4:89685975:C:G	chr4:89827044:T:A	1.13771	4.29744	0.03817
chr4:89685975:C:G	chr4:89829918:C:T	2.1202	5.54074	0.01858
chr4:89685975:C:G	chr4:89840793:T:G	1.24872	8.76816	0.003065
chr4:89685975:C:G	chr4:89846722:A:G	1.17235	6.44377	0.01113
chr4:89685975:C:G	chr4:89848753:G:C	2.57109	5.90609	0.01509
chr4:89685975:C:G	chr4:89850348:A:G	1.25819	9.70175	0.001841
chr4:89685975:C:G	chr4:89858607:A:G	1.2778	11.1511	0.0008399
chr4:89685975:C:G	chr4:89860504:G:T	0.845675	7.16616	0.007429
chr4:89685975:C:G	chr4:89863489:T:C	1.91759	11.3063	0.0007726
chr4:89685975:C:G	chr4:89884509:C:T	0.824455	9.57899	0.001968
chr4:89685975:C:G	chr4:89893526:C:T	1.65488	5.36376	0.02056
chr4:89685975:C:G	chr4:89896697:A:G	1.15494	5.33242	0.02093
chr4:89688984:A:T	chr4:89750136:A:G	0.773124	3.97399	0.04621
chr4:89688984:A:T	chr4:89755773:T:C	0.400065	6.49396	0.01082
chr4:89688984:A:T	chr4:89761420:A:G	0.812802	6.24456	0.01246
chr4:89688984:A:T	chr4:89769981:T:C	1.24344	4.35702	0.03686
chr4:89688984:A:T	chr4:89779178:T:C	2.01254	4.84528	0.02772
chr4:89688984:A:T	chr4:89790619:T:C	1.22885	5.65168	0.01744
chr4:89688984:A:T	chr4:89821488:G:C	0.823547	5.58131	0.01815
chr4:89688984:A:T	chr4:89827044:T:A	1.25768	7.33357	0.006768
chr4:89688984:A:T	chr4:89832326:G:A	1.24059	4.20281	0.04036
chr4:89688984:A:T	chr4:89846722:A:G	1.26558	7.76333	0.005332
chr4:89688984:A:T	chr4:89848271:A:G	1.23144	3.87378	0.04905
chr4:89688984:A:T	chr4:89855194:C:T	1.23394	3.94993	0.04687
chr4:89688984:A:T	chr4:89860504:G:T	0.769105	9.76304	0.001781
chr4:89688984:A:T	chr4:89884509:C:T	0.818399	5.92483	0.01493
chr4:89688984:A:T	chr4:89884573:A:C	1.24216	4.2278	0.03977
chr4:89688984:A:T	chr4:89896697:A:G	1.26557	7.87191	0.005021
chr4:89688984:A:T	chr4:89914407:C:T	2.00595	4.92662	0.02645
chr4:89688984:A:T	chr4:89915368:A:C	0.844846	4.26602	0.03888
chr4:89688984:A:T	chr4:89938128:G:A	1.46409	4.3569	0.03686
chr4:89688984:A:T	chr19:44822134:C:T	1.24895	6.61016	0.01014
chr4:89688984:A:T	chr19:44840322:G:A	1.29058	4.18671	0.04074
chr4:89688984:A:T	chr19:44851039:A:G	0.845444	4.02764	0.04476
chr4:89688984:A:T	chr19:44867078:G:A	0.837589	4.44045	0.0351
chr4:89688984:A:T	chr19:44892559:G:A	1.6859	4.34485	0.03712
chr4:89688984:A:T	chr19:44927160:T:C	1.84304	3.94025	0.04714
chr4:89688984:A:T	chr19:44928146:C:T	1.80984	4.52527	0.0334
chr4:89688984:A:T	chr19:44975788:T:G	0.435129	7.37305	0.006621
chr4:89689176:C:T	chr19:44819487:A:G	0.543477	6.22198	0.01262
chr4:89689176:C:T	chr19:44843409:C:G	0.242765	5.53471	0.01864
chr4:89689176:C:T	chr19:44856688:G:A	0.149706	7.88774	0.004977
chr4:89689176:C:T	chr19:44881674:G:A	0.283043	4.49613	0.03397
chr4:89689176:C:T	chr19:44905371:T:C	0.47094	5.75094	0.01648
chr4:89689733:A:T	chr4:89721380:A:G	0.199742	11.2903	0.0007792
chr4:89689733:A:T	chr4:89797844:C:T	0.385688	8.10729	0.004409
chr4:89689733:A:T	chr19:44806377:G:A	3.66882	6.00095	0.0143
chr4:89689733:A:T	chr19:44830701:T:C	0.602661	4.08325	0.04331
chr4:89689733:A:T	chr19:44839558:G:C	2.21707	4.39387	0.03607
chr4:89689733:A:T	chr19:44848259:C:G	2.61846	4.82573	0.02804
chr4:89689733:A:T	chr19:44860443:A:G	2.19692	9.5139	0.002039
chr4:89689733:A:T	chr19:44872787:GTATTTAT:G	1.64014	5.7878	0.01614
chr4:89689733:A:T	chr19:44905307:A:T	0.593454	4.7738	0.0289
chr4:89689733:A:T	chr19:44914980:G:A	12.1327	5.35904	0.02062
chr4:89691437:C:T	chr4:89790619:T:C	1.42405	4.08316	0.04331
chr4:89691437:C:T	chr19:44806715:G:T	5.72942	6.74466	0.009403
chr4:89691437:C:T	chr19:44820881:G:A	1.51292	4.77345	0.0289
chr4:89691437:C:T	chr19:44832419:A:G	1.58476	6.98242	0.008231
chr4:89691437:C:T	chr19:44841048:C:G	0.488523	6.74865	0.009382
chr4:89691437:C:T	chr19:44851039:A:G	1.77718	9.64894	0.001895
chr4:89691437:C:T	chr19:44853746:C:G	1.77892	8.36882	0.003817
chr4:89691437:C:T	chr19:44854682:A:G	0.687917	4.5975	0.03202
chr4:89691437:C:T	chr19:44869702:C:T	1.52789	4.68069	0.0305
chr4:89691437:C:T	chr19:44872156:G:A	0.263912	4.00141	0.04546
chr4:89691437:C:T	chr19:44901434:A:G	0.619086	5.44717	0.0196
chr4:89691437:C:T	chr19:44957507:G:A	0.714206	4.14202	0.04183
chr4:89691437:C:T	chr19:44973854:C:T	1.73674	7.19215	0.007322
chr4:89691437:C:T	chr19:44975095:A:G	4.27332	6.06018	0.01383
chr4:89691437:C:T	chr19:45003514:T:A	2.08521	5.97321	0.01452
chr4:89691437:C:T	chr19:45005093:C:T	0.119967	4.23657	0.03956
chr4:89691681:A:T	chr4:89821488:G:C	0.650496	3.88639	0.04868
chr4:89691681:A:T	chr4:89896697:A:G	1.55412	3.84563	0.04988
chr4:89691681:A:T	chr19:44822134:C:T	1.73499	5.50344	0.01898
chr4:89691681:A:T	chr19:44844654:C:A	0.591707	5.35247	0.02069
chr4:89691681:A:T	chr19:44854978:C:T	0.43691	5.06425	0.02442
chr4:89691681:A:T	chr19:44890954:C:T	0.455016	4.14273	0.04181
chr4:89691681:A:T	chr19:44909665:AC:A	0.208492	4.13303	0.04205
chr4:89695279:A:T	chr19:44806174:T:C	1.43724	5.31487	0.02114
chr4:89695279:A:T	chr19:44819634:C:T	2.93983	4.59999	0.03197
chr4:89695279:A:T	chr19:44819913:CCATCCCCAACTCATCCT:C	1.40387	4.96263	0.0259
chr4:89695279:A:T	chr19:44821499:C:G	0.335052	4.24188	0.03944
chr4:89695279:A:T	chr19:44822939:G:T	5.14786	3.99038	0.04576
chr4:89695279:A:T	chr19:44862190:G:A	0.31573	4.70848	0.03001
chr4:89695279:A:T	chr19:44883777:A:C	2.43775	3.93985	0.04715
chr4:89695279:A:T	chr19:44941485:A:G	1.4766	6.34798	0.01175
chr4:89696651:G:A	chr4:89755773:T:C	0.431599	4.68037	0.03051
chr4:89696651:G:A	chr4:89771923:A:T	0.186065	4.23978	0.03949
chr4:89696651:G:A	chr4:89792944:G:A	0.185425	4.25878	0.03905
chr4:89696651:G:A	chr4:89827044:T:A	1.33002	4.60561	0.03187
chr4:89696651:G:A	chr4:89846722:A:G	1.30862	4.07439	0.04354
chr4:89696651:G:A	chr4:89865434:A:G	5.07018	4.10467	0.04276
chr4:89696651:G:A	chr19:44832419:A:G	0.72581	5.15514	0.02318
chr4:89696651:G:A	chr19:44839558:G:C	0.502522	5.30653	0.02125
chr4:89696651:G:A	chr19:44841048:C:G	1.66706	6.17133	0.01298
chr4:89696651:G:A	chr19:44851039:A:G	0.628377	11.0562	0.000884
chr4:89696651:G:A	chr19:44853746:C:G	0.699356	5.23932	0.02208
chr4:89696651:G:A	chr19:44854978:C:T	1.8662	8.01472	0.00464
chr4:89696651:G:A	chr19:44858317:G:A	0.57635	9.9549	0.001604
chr4:89696651:G:A	chr19:44867078:G:A	0.720738	5.68552	0.01711
chr4:89696651:G:A	chr19:44869702:C:T	0.690422	5.65432	0.01741
chr4:89696651:G:A	chr19:44876489:A:G	1.94828	9.86183	0.001688
chr4:89696651:G:A	chr19:44890954:C:T	1.94326	6.68327	0.009732
chr4:89696651:G:A	chr19:44910109:T:C	1.79029	5.3774	0.0204
chr4:89696651:G:A	chr19:44914980:G:A	0.331162	4.48976	0.0341
chr4:89696651:G:A	chr19:44997818:G:A	5.03049	4.16652	0.04123
chr4:89696651:G:A	chr19:45003514:T:A	0.621393	5.14186	0.02336
chr4:89697543:A:G	chr19:44826181:G:A	5.66357	4.93797	0.02627
chr4:89697543:A:G	chr19:44860443:A:G	2.03472	4.3954	0.03604
chr4:89697543:A:G	chr19:44921558:CA:C	0.55458	4.22804	0.03976
chr4:89697543:A:G	chr19:44926286:C:T	1.86016	5.42793	0.01982
chr4:89697543:A:G	chr19:44935906:C:G	0.552402	4.07887	0.04342
chr4:89697543:A:G	chr19:44967656:C:T	0.215553	5.0395	0.02478
chr4:89697999:G:A	chr4:89761420:A:G	0.677176	4.2103	0.04018
chr4:89697999:G:A	chr4:89764677:C:T	0.199576	3.85518	0.04959
chr4:89697999:G:A	chr4:89821488:G:C	0.669485	4.61554	0.03168
chr4:89697999:G:A	chr4:89827044:T:A	1.58633	5.61422	0.01782
chr4:89697999:G:A	chr4:89846722:A:G	1.5273	4.71302	0.02993
chr4:89697999:G:A	chr4:89848708:G:C	0.180934	4.46447	0.03461
chr4:89697999:G:A	chr4:89876084:A:G	0.163954	5.10388	0.02387
chr4:89697999:G:A	chr4:89884509:C:T	0.689044	3.96603	0.04643
chr4:89697999:G:A	chr4:89897706:T:C	0.145156	5.9215	0.01496
chr4:89697999:G:A	chr4:89915368:A:C	0.684895	4.04918	0.04419
chr4:89697999:G:A	chr19:44832419:A:G	0.592458	6.04359	0.01396
chr4:89697999:G:A	chr19:44839558:G:C	0.287403	5.63804	0.01757
chr4:89697999:G:A	chr19:44844654:C:A	0.610189	5.19189	0.02269
chr4:89697999:G:A	chr19:44851039:A:G	0.597543	6.46556	0.011
chr4:89697999:G:A	chr19:44853746:C:G	0.624557	4.1612	0.04136
chr4:89697999:G:A	chr19:44874585:G:C	8.43969	3.99594	0.04561
chr4:89697999:G:A	chr19:44928146:C:T	10.0233	4.70658	0.03005
chr4:89703442:T:C	chr4:89722363:T:C	12.7533	4.73006	0.02964
chr4:89703442:T:C	chr4:89832326:G:A	2.37822	4.10514	0.04275
chr4:89703442:T:C	chr19:44820881:G:A	0.525101	5.16361	0.02306
chr4:89703442:T:C	chr19:44899461:G:C	10.7638	5.04986	0.02463
chr4:89703442:T:C	chr19:44926286:C:T	1.81911	4.1459	0.04174
chr4:89703442:T:C	chr19:44928401:A:G	1.8166	5.51401	0.01886
chr4:89703442:T:C	chr19:44935297:C:T	0.549233	5.36227	0.02058
chr4:89703442:T:C	chr19:44945208:T:G	1.87713	4.65586	0.03095
chr4:89703442:T:C	chr19:44967300:C:G	0.463024	5.59341	0.01803
chr4:89703442:T:C	chr19:44999550:C:T	1.93186	4.65336	0.03099
chr4:89703442:T:C	chr19:45003514:T:A	0.443647	5.07049	0.02434
chr4:89704563:T:A	chr4:89705068:A:G	1.59511	4.85008	0.02764
chr4:89704563:T:A	chr4:89717874:G:T	1.79196	7.07272	0.007827
chr4:89704563:T:A	chr4:89733195:G:A	1.79535	7.08785	0.007761
chr4:89704563:T:A	chr4:89751845:G:GA	1.77829	6.85447	0.008842
chr4:89704563:T:A	chr4:89803718:G:A	1.28033	4.0115	0.04519
chr4:89704563:T:A	chr4:89819727:G:A	1.283	4.07906	0.04342
chr4:89704563:T:A	chr4:89827044:T:A	1.28725	4.84206	0.02777
chr4:89704563:T:A	chr4:89846722:A:G	1.27863	4.66827	0.03072
chr4:89704563:T:A	chr4:89860504:G:T	0.726983	5.98589	0.01442
chr4:89704563:T:A	chr4:89896697:A:G	1.30339	5.39564	0.02019
chr4:89704563:T:A	chr19:44851039:A:G	0.742882	7.29959	0.006897
chr4:89704563:T:A	chr19:44858317:G:A	0.765621	4.03136	0.04466
chr4:89704563:T:A	chr19:44867078:G:A	0.734573	7.75909	0.005344
chr4:89704563:T:A	chr19:44869702:C:T	0.768545	4.76516	0.02904
chr4:89704563:T:A	chr19:44890259:C:T	0.275161	5.19593	0.02264
chr4:89704563:T:A	chr19:44890954:C:T	1.46634	4.17399	0.04105
chr4:89704563:T:A	chr19:44892559:G:A	2.53684	7.61002	0.005805
chr4:89704563:T:A	chr19:44912842:G:A	1.87247	3.9415	0.04711
chr4:89704563:T:A	chr19:44927160:T:C	2.8337	5.95497	0.01468
chr4:89704563:T:A	chr19:44997818:G:A	3.18279	4.39657	0.03601
chr4:89705068:A:G	chr4:89739867:G:A	2.66154	4.46562	0.03458
chr4:89705068:A:G	chr4:89760085:A:C	2.64232	4.39786	0.03598
chr4:89705068:A:G	chr4:89761420:A:G	0.682341	5.85001	0.01558
chr4:89705068:A:G	chr4:89816997:T:A	3.68764	4.63676	0.03129
chr4:89705068:A:G	chr4:89834088:G:A	3.68187	4.61798	0.03164
chr4:89705068:A:G	chr4:89852969:T:C	4.92308	5.6255	0.0177
chr4:89705068:A:G	chr19:44940442:T:C	5.28573	4.23966	0.03949
chr4:89705068:A:G	chr19:44997818:G:A	5.04006	4.01114	0.0452
chr4:89706816:G:A	chr4:89818132:CT:C	0.11003	4.03727	0.04451
chr4:89706816:G:A	chr19:44806174:T:C	2.18396	7.12121	0.007618
chr4:89706816:G:A	chr19:44816374:G:A	0.220837	5.52863	0.01871
chr4:89706816:G:A	chr19:44819913:CCATCCCCAACTCATCCT:C	1.69727	4.50688	0.03376
chr4:89706816:G:A	chr19:44820881:G:A	0.536596	5.8626	0.01547
chr4:89706816:G:A	chr19:44830701:T:C	2.51311	4.38774	0.0362
chr4:89706816:G:A	chr19:44832419:A:G	0.626383	3.89859	0.04833
chr4:89706816:G:A	chr19:44874887:C:T	3.42465	6.37573	0.01157
chr4:89706816:G:A	chr19:44957750:A:G	8.78755	8.01353	0.004643
chr4:89707686:C:T	chr19:44858317:G:A	2.39138	5.04444	0.02471
chr4:89707686:C:T	chr19:44873027:C:G	0.416116	4.6455	0.03114
chr4:89707686:C:T	chr19:44876489:A:G	0.190321	5.83016	0.01575
chr4:89707686:C:T	chr19:44910109:T:C	0.142712	5.66999	0.01726
chr4:89713061:G:A	chr19:44822134:C:T	1.50753	4.12361	0.04229
chr4:89713061:G:A	chr19:44844654:C:A	0.668703	4.01671	0.04505
chr4:89713061:G:A	chr19:44899461:G:C	2.33606	3.99872	0.04553
chr4:89713061:G:A	chr19:44909665:AC:A	0.138806	7.31842	0.006825
chr4:89713061:G:A	chr19:44921558:CA:C	1.6301	6.0084	0.01424
chr4:89713061:G:A	chr19:44935318:C:A	0.285244	3.98462	0.04592
chr4:89713061:G:A	chr19:44998766:C:T	0.19113	4.12534	0.04225
chr4:89714135:A:G	chr4:89718251:G:A	0.31949	4.4895	0.0341
chr4:89714135:A:G	chr4:89777335:C:T	0.311117	4.69927	0.03018
chr4:89714135:A:G	chr4:89800729:T:C	0.358717	5.46666	0.01938
chr4:89714135:A:G	chr4:89821710:T:G	0.359933	5.43046	0.01979
chr4:89714135:A:G	chr4:89828356:CAG:C	0.361926	5.37267	0.02045
chr4:89714135:A:G	chr4:89840206:T:A	0.350382	5.25485	0.02189
chr4:89714135:A:G	chr4:89875462:T:A	0.381842	6.38795	0.01149
chr4:89714135:A:G	chr4:89882637:A:ATG	0.304506	4.86422	0.02742
chr4:89714135:A:G	chr4:89895143:A:G	0.271363	8.27076	0.004029
chr4:89714135:A:G	chr4:89936328:G:A	0.286882	6.3545	0.01171
chr4:89714135:A:G	chr19:44806715:G:T	0.393245	4.48012	0.03429
chr4:89714135:A:G	chr19:44835079:A:G	0.280104	8.22505	0.004132
chr4:89714135:A:G	chr19:44854682:A:G	0.706436	5.70526	0.01691
chr4:89714135:A:G	chr19:44945208:T:G	0.705777	5.55785	0.0184
chr4:89714135:A:G	chr19:44999550:C:T	0.743193	3.90324	0.04819
chr4:89715040:C:T	chr4:89840793:T:G	2.01898	4.01711	0.04504
chr4:89715040:C:T	chr4:89915368:A:C	0.578257	4.21047	0.04018
chr4:89715267:C:T	chr4:89761420:A:G	0.812247	11.7395	0.000612
chr4:89715267:C:T	chr4:89788918:C:T	0.352323	5.75125	0.01648
chr4:89715267:C:T	chr4:89797844:C:T	1.2335	4.80681	0.02835
chr4:89715267:C:T	chr4:89803718:G:A	1.19036	6.65442	0.009891
chr4:89715267:C:T	chr4:89819727:G:A	1.19536	6.97725	0.008255
chr4:89715267:C:T	chr4:89821488:G:C	0.884335	4.1486	0.04167
chr4:89715267:C:T	chr4:89829918:C:T	2.47195	4.8594	0.0275
chr4:89715267:C:T	chr4:89846722:A:G	1.13114	4.05603	0.04401
chr4:89715267:C:T	chr4:89850348:A:G	1.1898	5.83548	0.01571
chr4:89715267:C:T	chr4:89858607:A:G	1.18601	5.64627	0.01749
chr4:89715267:C:T	chr4:89860504:G:T	0.885234	3.98597	0.04588
chr4:89715267:C:T	chr4:89863489:T:C	1.68836	7.55682	0.005978
chr4:89715267:C:T	chr4:89884509:C:T	0.852096	6.90305	0.008605
chr4:89715267:C:T	chr4:89918563:G:A	1.93481	3.85301	0.04966
chr4:89715267:C:T	chr19:44816374:G:A	0.676655	4.51944	0.03351
chr4:89715267:C:T	chr19:44819816:T:C	1.24055	6.53209	0.01059
chr4:89715267:C:T	chr19:44835079:A:G	1.65438	4.19676	0.0405
chr4:89715267:C:T	chr19:44854682:A:G	1.13422	4.33882	0.03725
chr4:89715267:C:T	chr19:44857316:G:A	1.19546	3.94441	0.04703
chr4:89715267:C:T	chr19:44879418:G:A	0.697396	4.09694	0.04296
chr4:89715267:C:T	chr19:44909484:C:G	1.67394	4.09837	0.04292
chr4:89715267:C:T	chr19:44932268:T:G	0.554511	3.89753	0.04836
chr4:89715267:C:T	chr19:44940442:T:C	1.98174	5.12625	0.02357
chr4:89715267:C:T	chr19:44965768:G:C	2.19726	6.67878	0.009757
chr4:89715267:C:T	chr19:44997818:G:A	2.09485	6.13852	0.01323
chr4:89715268:G:A	chr4:89761420:A:G	0.694959	12.5252	0.0004016
chr4:89715268:G:A	chr4:89790619:T:C	1.24841	4.75499	0.02921
chr4:89715268:G:A	chr4:89821488:G:C	0.805196	4.28999	0.03834
chr4:89715268:G:A	chr19:44819816:T:C	1.29946	3.97509	0.04618
chr4:89715268:G:A	chr19:44940442:T:C	2.61268	4.73428	0.02957
chr4:89715889:G:A	chr19:44928401:A:G	1.64838	4.20547	0.04029
chr4:89715889:G:A	chr19:44935297:C:T	0.543669	4.92776	0.02643
chr4:89716173:C:G	chr4:89746122:G:T	0.0876541	4.5565	0.03279
chr4:89716173:C:G	chr4:89765081:A:G	0.278125	8.02503	0.004614
chr4:89716173:C:G	chr4:89843627:C:T	0.119419	3.95524	0.04673
chr4:89716173:C:G	chr4:89872142:T:G	0.0636533	6.24013	0.01249
chr4:89716173:C:G	chr4:89891998:A:G	0.190889	4.67691	0.03057
chr4:89716173:C:G	chr4:89918563:G:A	0.25279	4.08086	0.04337
chr4:89716173:C:G	chr4:89919239:A:T	0.0622411	6.31805	0.01195
chr4:89716173:C:G	chr19:44819816:T:C	0.634291	4.63119	0.0314
chr4:89716173:C:G	chr19:44835079:A:G	0.388785	4.35694	0.03686
chr4:89716173:C:G	chr19:44921558:CA:C	1.67007	8.80295	0.003008
chr4:89717874:G:T	chr4:89761420:A:G	0.671538	6.23879	0.0125
chr4:89717874:G:T	chr4:89816997:T:A	3.47413	4.11472	0.04251
chr4:89717874:G:T	chr4:89834088:G:A	4.68797	5.18059	0.02284
chr4:89717874:G:T	chr4:89852969:T:C	7.05313	6.07816	0.01369
chr4:89718251:G:A	chr4:89792523:A:G	0.363782	4.33338	0.03737
chr4:89718251:G:A	chr4:89818132:CT:C	0.33478	6.43026	0.01122
chr4:89718251:G:A	chr4:89834926:T:G	0.364525	4.31538	0.03777
chr4:89718251:G:A	chr19:44843409:C:G	0.322907	5.243	0.02204
chr4:89718251:G:A	chr19:44848259:C:G	0.490988	5.30318	0.02129
chr4:89718251:G:A	chr19:44853417:A:G	0.7034	4.04042	0.04442
chr4:89718251:G:A	chr19:44856688:G:A	0.267999	5.64895	0.01747
chr4:89718251:G:A	chr19:44881674:G:A	0.379812	4.34688	0.03708
chr4:89718251:G:A	chr19:44924977:G:A	0.649409	5.2598	0.02182
chr4:89718251:G:A	chr19:44935906:C:G	1.45915	4.11404	0.04253
chr4:89721031:A:G	chr19:44822134:C:T	1.77911	4.88868	0.02703
chr4:89721031:A:G	chr19:44832419:A:G	0.532295	5.28408	0.02152
chr4:89721031:A:G	chr19:44839558:G:C	0.105935	4.23749	0.03954
chr4:89721031:A:G	chr19:44844654:C:A	0.490188	6.52661	0.01063
chr4:89721031:A:G	chr19:44851039:A:G	0.499257	7.27371	0.006997
chr4:89721031:A:G	chr19:44853746:C:G	0.457303	6.63701	0.009988
chr4:89721380:A:G	chr4:89764982:T:C	0.195838	7.71333	0.005482
chr4:89721380:A:G	chr4:89769981:T:C	1.39416	4.4914	0.03407
chr4:89721380:A:G	chr4:89776006:T:C	0.685022	4.56572	0.03262
chr4:89721380:A:G	chr4:89790619:T:C	1.3638	4.99154	0.02547
chr4:89721380:A:G	chr4:89798887:T:A	0.237851	9.89467	0.001658
chr4:89721380:A:G	chr4:89803718:G:A	0.702572	4.76692	0.02901
chr4:89721380:A:G	chr4:89819727:G:A	0.704012	4.71182	0.02996
chr4:89721380:A:G	chr4:89823097:C:T	1.42112	5.32678	0.021
chr4:89721380:A:G	chr4:89826600:C:T	0.699826	4.08411	0.04329
chr4:89721380:A:G	chr4:89832326:G:A	1.41107	5.02278	0.02502
chr4:89721380:A:G	chr4:89842088:A:G	0.422638	6.04668	0.01393
chr4:89721380:A:G	chr4:89848271:A:G	1.41192	5.02695	0.02496
chr4:89721380:A:G	chr4:89850010:T:A	0.341908	4.31465	0.03779
chr4:89721380:A:G	chr4:89852969:T:C	2.6148	5.96781	0.01457
chr4:89721380:A:G	chr4:89855194:C:T	1.4083	4.95224	0.02606
chr4:89721380:A:G	chr4:89863489:T:C	0.268197	10.1753	0.001423
chr4:89721380:A:G	chr4:89867792:G:A	1.70507	4.47185	0.03446
chr4:89721380:A:G	chr4:89884573:A:C	1.35028	3.92937	0.04745
chr4:89721380:A:G	chr4:89893526:C:T	0.314099	7.61283	0.005796
chr4:89721380:A:G	chr4:89899657:C:T	1.45219	4.48209	0.03425
chr4:89721380:A:G	chr19:44811138:A:T	3.75128	5.10242	0.02389
chr4:89721380:A:G	chr19:44855049:C:T	3.78734	4.17797	0.04095
chr4:89721380:A:G	chr19:44881075:GC:G	1.23836	3.91349	0.0479
chr4:89721380:A:G	chr19:44892559:G:A	0.420563	4.16768	0.0412
chr4:89721380:A:G	chr19:44926286:C:T	1.29393	4.45049	0.03489
chr4:89721380:A:G	chr19:44928146:C:T	0.470158	5.55453	0.01843
chr4:89721380:A:G	chr19:44940442:T:C	0.317732	4.72498	0.02973
chr4:89721380:A:G	chr19:44997818:G:A	0.273449	6.20996	0.0127
chr4:89721685:A:G	chr19:44858317:G:A	2.18665	4.18557	0.04077
chr4:89721685:A:G	chr19:44876489:A:G	0.190321	5.83016	0.01575
chr4:89721685:A:G	chr19:44910109:T:C	0.142712	5.66999	0.01726
chr4:89722363:T:C	chr19:44806715:G:T	0.164429	4.83484	0.02789
chr4:89722363:T:C	chr19:44874887:C:T	2.28076	4.11514	0.0425
chr4:89722363:T:C	chr19:44899461:G:C	5.29269	4.64281	0.03118
chr4:89722363:T:C	chr19:44928401:A:G	1.65149	5.00753	0.02524
chr4:89722363:T:C	chr19:44955206:A:G	0.100335	4.32149	0.03763
chr4:89722363:T:C	chr19:44967300:C:G	0.540189	4.27304	0.03872
chr4:89722363:T:C	chr19:44999550:C:T	1.87515	4.91069	0.02669
chr4:89724520:T:A	chr4:89792523:A:G	0.712152	3.98246	0.04598
chr4:89724520:T:A	chr4:89818132:CT:C	0.712734	4.24143	0.03945
chr4:89724520:T:A	chr4:89821488:G:C	0.767566	4.80284	0.02841
chr4:89724520:T:A	chr19:44843409:C:G	0.411627	4.49909	0.03391
chr4:89724520:T:A	chr19:44856688:G:A	0.340616	5.5094	0.01891
chr4:89724520:T:A	chr19:44881674:G:A	0.455823	4.03054	0.04468
chr4:89724520:T:A	chr19:44989301:G:A	1.24758	3.90725	0.04808
chr4:89731868:A:C	chr4:89860504:G:T	0.547925	4.45096	0.03488
chr4:89731868:A:C	chr19:44957750:A:G	0.244556	4.29384	0.03825
chr4:89731868:A:C	chr19:44967656:C:T	11.3606	5.142	0.02335
chr4:89731983:C:T	chr4:89840206:T:A	1.97917	3.98169	0.046
chr4:89731983:C:T	chr4:89899642:G:A	3.77284	3.8587	0.04949
chr4:89731983:C:T	chr19:44813115:T:C	0.11031	4.36464	0.03669
chr4:89731983:C:T	chr19:44835079:A:G	5.16546	6.11064	0.01344
chr4:89731983:C:T	chr19:44841048:C:G	1.35855	3.90118	0.04825
chr4:89731983:C:T	chr19:44841465:G:A	2.5619	3.88339	0.04877
chr4:89731983:C:T	chr19:44858776:G:A	3.04352	4.13596	0.04198
chr4:89731983:C:T	chr19:44868773:C:T	4.33745	6.19281	0.01283
chr4:89731983:C:T	chr19:44880326:G:A	3.63574	4.81838	0.02816
chr4:89731983:C:T	chr19:44885243:A:G	1.3392	4.743	0.02942
chr4:89732197:C:T	chr19:44822134:C:T	1.53382	4.88836	0.02704
chr4:89732197:C:T	chr19:44844654:C:A	0.673023	4.19307	0.04059
chr4:89732197:C:T	chr19:44858389:A:G	1.92763	3.87617	0.04898
chr4:89732197:C:T	chr19:44909665:AC:A	0.145306	7.00711	0.008119
chr4:89732197:C:T	chr19:44926286:C:T	0.661602	3.84253	0.04997
chr4:89733195:G:A	chr4:89761420:A:G	0.678932	5.8737	0.01537
chr4:89733195:G:A	chr4:89816997:T:A	3.47381	4.11318	0.04255
chr4:89733195:G:A	chr4:89834088:G:A	4.68775	5.17932	0.02286
chr4:89733195:G:A	chr4:89852969:T:C	7.05311	6.07733	0.01369
chr4:89735883:A:G	chr19:44806377:G:A	0.23434	4.39575	0.03603
chr4:89735883:A:G	chr19:44830701:T:C	2.05177	4.02566	0.04481
chr4:89735883:A:G	chr19:44885243:A:G	0.554188	4.6218	0.03157
chr4:89735883:A:G	chr19:44997454:C:T	0.536563	4.18647	0.04075
chr4:89739867:G:A	chr4:89765081:A:G	0.163287	4.86525	0.0274
chr4:89739867:G:A	chr4:89826379:C:T	4.08352	3.88354	0.04876
chr4:89739867:G:A	chr19:44819913:CCATCCCCAACTCATCCT:C	1.31346	3.90371	0.04818
chr4:89739867:G:A	chr19:44821499:C:G	0.339481	4.76963	0.02897
chr4:89739867:G:A	chr19:44862190:G:A	0.319426	5.31265	0.02117
chr4:89739867:G:A	chr19:44924391:C:G	0.286966	5.47129	0.01933
chr4:89745101:C:T	chr19:44858317:G:A	2.26649	4.59755	0.03202
chr4:89745101:C:T	chr19:44873027:C:G	0.433081	4.28242	0.03851
chr4:89745101:C:T	chr19:44876489:A:G	0.196886	5.61779	0.01778
chr4:89745101:C:T	chr19:44910109:T:C	0.147662	5.48281	0.0192
chr4:89746122:G:T	chr19:44819487:A:G	1.87425	4.35386	0.03692
chr4:89746122:G:T	chr19:44819816:T:C	2.56456	4.08896	0.04316
chr4:89746122:G:T	chr19:44820881:G:A	0.514184	4.83259	0.02793
chr4:89746122:G:T	chr19:44853746:C:G	0.485311	5.54329	0.01855
chr4:89746122:G:T	chr19:44881443:G:A	0.0914542	4.53121	0.03328
chr4:89746122:G:T	chr19:44924391:C:G	0.0784303	5.26395	0.02177
chr4:89746122:G:T	chr19:44973247:T:G	0.202631	4.65326	0.03099
chr4:89750136:A:G	chr4:89792523:A:G	0.70556	4.19703	0.04049
chr4:89750136:A:G	chr4:89818132:CT:C	0.706602	4.45306	0.03484
chr4:89750136:A:G	chr4:89821488:G:C	0.761952	5.05408	0.02457
chr4:89750136:A:G	chr4:89834926:T:G	0.714002	3.90291	0.0482
chr4:89750136:A:G	chr19:44843409:C:G	0.389745	4.99307	0.02545
chr4:89750136:A:G	chr19:44856688:G:A	0.322453	5.999	0.01431
chr4:89750136:A:G	chr19:44881674:G:A	0.433893	4.49622	0.03397
chr4:89750136:A:G	chr19:44989301:G:A	1.24728	3.90077	0.04826
chr4:89751306:A:T	chr4:89792523:A:G	1.60762	4.61655	0.03166
chr4:89751306:A:T	chr4:89803718:G:A	1.54053	7.06212	0.007873
chr4:89751306:A:T	chr4:89818132:CT:C	1.75215	7.03497	0.007993
chr4:89751306:A:T	chr4:89819727:G:A	1.54376	7.12945	0.007583
chr4:89751306:A:T	chr4:89834926:T:G	1.6184	4.7179	0.02985
chr4:89751306:A:T	chr4:89848708:G:C	1.59908	3.92532	0.04756
chr4:89751306:A:T	chr4:89860504:G:T	0.625137	9.70656	0.001836
chr4:89751306:A:T	chr4:89876084:A:G	1.59881	4.36044	0.03678
chr4:89751306:A:T	chr4:89897706:T:C	1.58987	4.49296	0.03403
chr4:89751306:A:T	chr19:44890259:C:T	0.261455	4.8234	0.02808
chr4:89751306:A:T	chr19:44892559:G:A	3.68335	7.90713	0.004924
chr4:89751306:A:T	chr19:44899461:G:C	0.584937	3.89285	0.04849
chr4:89751306:A:T	chr19:44949588:G:A	1.46303	4.6495	0.03106
chr4:89751306:A:T	chr19:44957750:A:G	0.567235	4.60553	0.03187
chr4:89751306:A:T	chr19:45001269:C:T	2.76746	3.95203	0.04681
chr4:89751419:T:C	chr4:89874404:T:C	0.269329	4.85278	0.0276
chr4:89751419:T:C	chr4:89892703:G:T	0.269329	4.85278	0.0276
chr4:89751419:T:C	chr4:89899657:C:T	0.472653	4.47974	0.0343
chr4:89751419:T:C	chr19:44935297:C:T	0.548423	4.04394	0.04433
chr4:89751845:G:GA	chr4:89761420:A:G	0.67842	5.89614	0.01517
chr4:89751845:G:GA	chr4:89816997:T:A	3.44921	4.06594	0.04376
chr4:89751845:G:GA	chr4:89834088:G:A	4.65459	5.13138	0.0235
chr4:89751845:G:GA	chr4:89852969:T:C	7.0035	6.03311	0.01404
chr4:89753280:G:A	chr4:89761420:A:G	0.825794	9.85906	0.00169
chr4:89753280:G:A	chr4:89788918:C:T	0.261584	9.04652	0.002632
chr4:89753280:G:A	chr4:89797844:C:T	1.25463	5.58274	0.01814
chr4:89753280:G:A	chr4:89803718:G:A	1.20519	7.656	0.005658
chr4:89753280:G:A	chr4:89818132:CT:C	1.31865	4.31119	0.03786
chr4:89753280:G:A	chr4:89819727:G:A	1.21008	7.99051	0.004702
chr4:89753280:G:A	chr4:89829918:C:T	2.75043	5.8144	0.0159
chr4:89753280:G:A	chr4:89848753:G:C	2.56861	5.38657	0.02029
chr4:89753280:G:A	chr4:89850348:A:G	1.19621	6.02459	0.01411
chr4:89753280:G:A	chr4:89858607:A:G	1.1933	5.88395	0.01528
chr4:89753280:G:A	chr4:89863489:T:C	1.6635	7.03995	0.007971
chr4:89753280:G:A	chr4:89884509:C:T	0.867615	5.38287	0.02034
chr4:89753280:G:A	chr4:89897706:T:C	1.37682	3.99681	0.04559
chr4:89753280:G:A	chr19:44857316:G:A	1.19616	3.88577	0.0487
chr4:89753280:G:A	chr19:44909484:C:G	1.71178	4.48562	0.03418
chr4:89753280:G:A	chr19:44965768:G:C	1.97082	5.28229	0.02154
chr4:89753280:G:A	chr19:44997818:G:A	1.86729	4.53601	0.03319
chr4:89754190:T:A	chr19:44876489:A:G	0.524536	4.80709	0.02834
chr4:89754190:T:A	chr19:44894249:A:G	0.0903399	4.63106	0.0314
chr4:89754829:C:T	chr19:44820881:G:A	0.400138	6.4843	0.01088
chr4:89754829:C:T	chr19:44822134:C:T	1.96633	5.09858	0.02395
chr4:89754829:C:T	chr19:44832419:A:G	0.492939	4.70402	0.03009
chr4:89754829:C:T	chr19:44851039:A:G	0.464999	6.69237	0.009683
chr4:89754829:C:T	chr19:44853746:C:G	0.447051	5.46142	0.01944
chr4:89755773:T:C	chr4:89761420:A:G	0.430885	7.55364	0.005989
chr4:89755773:T:C	chr4:89769981:T:C	2.14871	4.8794	0.02718
chr4:89755773:T:C	chr4:89797844:C:T	0.529099	4.08933	0.04315
chr4:89755773:T:C	chr4:89821488:G:C	0.418031	8.42964	0.003692
chr4:89755773:T:C	chr4:89827044:T:A	2.56989	9.59585	0.00195
chr4:89755773:T:C	chr4:89832326:G:A	2.20547	5.21591	0.02238
chr4:89755773:T:C	chr4:89840793:T:G	2.8967	7.78418	0.005271
chr4:89755773:T:C	chr4:89846722:A:G	2.3821	8.31064	0.003941
chr4:89755773:T:C	chr4:89850348:A:G	2.50518	6.43942	0.01116
chr4:89755773:T:C	chr4:89858607:A:G	2.48697	6.33808	0.01182
chr4:89755773:T:C	chr4:89860504:G:T	0.521323	5.11695	0.02369
chr4:89755773:T:C	chr4:89863489:T:C	5.12628	8.9634	0.002755
chr4:89755773:T:C	chr4:89884509:C:T	0.471736	6.4573	0.01105
chr4:89755773:T:C	chr4:89896697:A:G	2.09175	6.29645	0.0121
chr4:89755773:T:C	chr4:89915368:A:C	0.42313	7.7138	0.00548
chr4:89755773:T:C	chr19:44862190:G:A	0.157105	4.21544	0.04006
chr4:89755997:T:C	chr4:89767534:C:T	0.348252	7.4495	0.006346
chr4:89755997:T:C	chr4:89797844:C:T	1.29128	5.76119	0.01638
chr4:89755997:T:C	chr4:89829918:C:T	3.99871	6.50606	0.01075
chr4:89755997:T:C	chr4:89832072:G:T	0.406022	5.85445	0.01554
chr4:89755997:T:C	chr4:89849440:C:T	0.4585	4.92807	0.02642
chr4:89755997:T:C	chr4:89850348:A:G	1.18663	3.96567	0.04644
chr4:89755997:T:C	chr4:89863489:T:C	1.62011	5.31893	0.02109
chr4:89755997:T:C	chr4:89864515:C:T	0.452349	4.83483	0.02789
chr4:89755997:T:C	chr19:44806715:G:T	0.595143	4.77815	0.02882
chr4:89755997:T:C	chr19:44816374:G:A	0.606645	6.74014	0.009427
chr4:89755997:T:C	chr19:44821499:C:G	1.70788	4.62585	0.03149
chr4:89755997:T:C	chr19:44848634:A:G	1.21102	4.46794	0.03454
chr4:89755997:T:C	chr19:44857316:G:A	1.41471	11.1079	0.0008597
chr4:89755997:T:C	chr19:44874887:C:T	1.33779	7.19863	0.007296
chr4:89755997:T:C	chr19:44899461:G:C	1.38763	4.90405	0.02679
chr4:89755997:T:C	chr19:44957750:A:G	1.28963	3.95078	0.04685
chr4:89755997:T:C	chr19:44973854:C:T	0.831811	5.22816	0.02222
chr4:89756629:A:G	chr4:89860504:G:T	0.547925	4.45096	0.03488
chr4:89756629:A:G	chr19:44957750:A:G	0.244556	4.29384	0.03825
chr4:89756629:A:G	chr19:44967656:C:T	11.3606	5.142	0.02335
chr4:89759478:A:ATGCATATT	chr19:44854978:C:T	0.557847	4.83726	0.02785
chr4:89759478:A:ATGCATATT	chr19:44876489:A:G	0.537478	5.61698	0.01779
chr4:89759478:A:ATGCATATT	chr19:44890954:C:T	0.553512	4.3672	0.03664
chr4:89759478:A:ATGCATATT	chr19:44909665:AC:A	0.197625	6.98982	0.008198
chr4:89759478:A:ATGCATATT	chr19:44910109:T:C	0.523032	4.564	0.03265
chr4:89760085:A:C	chr4:89765081:A:G	0.193049	3.8722	0.04909
chr4:89760085:A:C	chr4:89826379:C:T	4.05439	3.84344	0.04994
chr4:89760085:A:C	chr19:44819913:CCATCCCCAACTCATCCT:C	1.32008	4.01333	0.04514
chr4:89760085:A:C	chr19:44821499:C:G	0.384154	4.01176	0.04518
chr4:89760085:A:C	chr19:44862190:G:A	0.361419	4.5308	0.03329
chr4:89760085:A:C	chr19:44924391:C:G	0.31312	4.87092	0.02731
chr4:89760544:T:C	chr19:44997454:C:T	2.50994	5.46962	0.01935
chr4:89761420:A:G	chr4:89797844:C:T	0.794553	5.14476	0.02332
chr4:89761420:A:G	chr4:89843159:T:C	0.82001	4.42625	0.03539
chr4:89761420:A:G	chr19:44816374:G:A	1.49042	4.94889	0.02611
chr4:89761420:A:G	chr19:44821499:C:G	0.674726	3.97581	0.04616
chr4:89761420:A:G	chr19:44835079:A:G	0.572996	4.76873	0.02898
chr4:89761420:A:G	chr19:44854682:A:G	0.884249	4.02422	0.04485
chr4:89761420:A:G	chr19:44879418:G:A	1.56069	6.14438	0.01318
chr4:89761420:A:G	chr19:44932268:T:G	1.91043	4.16632	0.04124
chr4:89761420:A:G	chr19:44940442:T:C	0.456665	7.54939	0.006003
chr4:89761420:A:G	chr19:44957750:A:G	0.757842	5.95226	0.0147
chr4:89761420:A:G	chr19:44966511:G:A	2.06733	5.75536	0.01644
chr4:89761420:A:G	chr19:44997818:G:A	0.412324	10.1561	0.001438
chr4:89762555:G:A	chr19:44876489:A:G	0.199989	5.53041	0.01869
chr4:89762555:G:A	chr19:44910109:T:C	0.149958	5.40585	0.02007
chr4:89764677:C:T	chr4:89904312:G:A	0.112197	3.96922	0.04634
chr4:89764677:C:T	chr19:44885917:T:A	0.516807	5.0892	0.02408
chr4:89764677:C:T	chr19:44890259:C:T	0.264426	4.11284	0.04256
chr4:89764677:C:T	chr19:44892559:G:A	2.66834	4.06471	0.04379
chr4:89764677:C:T	chr19:44955825:C:T	0.432239	3.88655	0.04867
chr4:89764982:T:C	chr4:89771923:A:T	9.27299	4.32317	0.0376
chr4:89764982:T:C	chr4:89792944:G:A	9.22523	4.30409	0.03802
chr4:89764982:T:C	chr4:89797844:C:T	0.290419	9.07566	0.00259
chr4:89764982:T:C	chr4:89830988:A:C	10.2444	4.71406	0.02992
chr4:89764982:T:C	chr4:89840118:TA:T	11.9343	5.4072	0.02005
chr4:89764982:T:C	chr4:89853002:T:C	11.9343	5.4072	0.02005
chr4:89764982:T:C	chr19:44830701:T:C	0.50203	5.39558	0.02019
chr4:89764982:T:C	chr19:44848259:C:G	6.3869	5.94003	0.0148
chr4:89764982:T:C	chr19:44853417:A:G	0.609145	4.51087	0.03368
chr4:89764982:T:C	chr19:45009206:G:A	1.6105	5.88202	0.0153
chr4:89765081:A:G	chr19:44832419:A:G	1.5532	4.08843	0.04318
chr4:89765081:A:G	chr19:44835079:A:G	0.156292	4.58349	0.03228
chr4:89765081:A:G	chr19:44905371:T:C	0.417375	4.26594	0.03888
chr4:89765081:A:G	chr19:44945208:T:G	0.514808	8.10352	0.004418
chr4:89765081:A:G	chr19:44999550:C:T	0.594704	4.91717	0.02659
chr4:89767534:C:T	chr4:89769981:T:C	0.259525	10.6969	0.001073
chr4:89767534:C:T	chr4:89788590:G:A	5.1098	4.3366	0.0373
chr4:89767534:C:T	chr4:89823097:C:T	0.286967	9.86395	0.001686
chr4:89767534:C:T	chr4:89827044:T:A	0.393645	6.63584	0.009995
chr4:89767534:C:T	chr4:89832326:G:A	0.266088	10.3027	0.001328
chr4:89767534:C:T	chr4:89846722:A:G	0.474558	4.36111	0.03677
chr4:89767534:C:T	chr4:89848271:A:G	0.333237	7.73877	0.005405
chr4:89767534:C:T	chr4:89855194:C:T	0.332439	7.77231	0.005305
chr4:89767534:C:T	chr4:89884573:A:C	0.308082	8.89886	0.002854
chr4:89767534:C:T	chr4:89896697:A:G	0.483095	4.16421	0.04129
chr4:89767534:C:T	chr4:89899657:C:T	0.303379	7.13286	0.007568
chr4:89767534:C:T	chr19:44867684:C:T	0.202045	4.09579	0.04299
chr4:89767534:C:T	chr19:44935906:C:G	0.459112	5.91522	0.01501
chr4:89767534:C:T	chr19:44947595:A:G	0.197031	6.12088	0.01336
chr4:89767534:C:T	chr19:44967656:C:T	0.209801	5.7005	0.01696
chr4:89767534:C:T	chr19:44996664:T:C	0.0756036	6.01939	0.01415
chr4:89769981:T:C	chr4:89797844:C:T	1.41638	8.19901	0.004191
chr4:89769981:T:C	chr4:89832072:G:T	0.306067	8.94419	0.002784
chr4:89769981:T:C	chr4:89849440:C:T	0.395819	6.52353	0.01065
chr4:89769981:T:C	chr4:89864515:C:T	0.392304	6.3242	0.01191
chr4:89769981:T:C	chr19:44816374:G:A	0.613231	5.5118	0.01889
chr4:89769981:T:C	chr19:44821499:C:G	1.7943	5.49984	0.01902
chr4:89769981:T:C	chr19:44835079:A:G	2.00649	4.71193	0.02995
chr4:89769981:T:C	chr19:44854682:A:G	1.15246	4.27966	0.03857
chr4:89769981:T:C	chr19:44857316:G:A	1.26566	4.89837	0.02688
chr4:89769981:T:C	chr19:44858317:G:A	0.831923	4.76732	0.029
chr4:89769981:T:C	chr19:44858389:A:G	0.786556	4.35537	0.03689
chr4:89769981:T:C	chr19:44862190:G:A	1.67586	4.29614	0.0382
chr4:89769981:T:C	chr19:44878777:A:G	1.1991	6.80655	0.009082
chr4:89769981:T:C	chr19:44879418:G:A	0.648171	4.56664	0.0326
chr4:89769981:T:C	chr19:44913574:T:G	0.776149	4.3061	0.03798
chr4:89769981:T:C	chr19:44965768:G:C	2.41845	4.74039	0.02946
chr4:89769981:T:C	chr19:44976606:G:A	1.70407	4.45805	0.03474
chr4:89771923:A:T	chr4:89797844:C:T	0.427753	5.27329	0.02166
chr4:89771923:A:T	chr4:89938128:G:A	0.293828	4.1561	0.04148
chr4:89771923:A:T	chr19:44854978:C:T	1.88056	6.31581	0.01197
chr4:89771923:A:T	chr19:44894249:A:G	5.03041	4.1345	0.04202
chr4:89771923:A:T	chr19:44905579:T:G	1.48317	4.99014	0.02549
chr4:89771923:A:T	chr19:44942249:A:G	0.308406	4.82117	0.02811
chr4:89771923:A:T	chr19:44949588:G:A	0.535065	7.98356	0.004721
chr4:89771923:A:T	chr19:44967300:C:G	0.556236	6.66574	0.009828
chr4:89771923:A:T	chr19:44973854:C:T	0.638625	4.62701	0.03147
chr4:89771923:A:T	chr19:44995248:G:A	0.335408	4.17722	0.04097
chr4:89771923:A:T	chr19:45003514:T:A	0.487586	7.31768	0.006828
chr4:89773177:C:T	chr19:44830701:T:C	0.465745	6.9228	0.00851
chr4:89773177:C:T	chr19:44853746:C:G	1.6225	3.87052	0.04914
chr4:89773177:C:T	chr19:44858317:G:A	1.9988	6.54184	0.01054
chr4:89773177:C:T	chr19:44873027:C:G	0.597746	4.70436	0.03009
chr4:89773177:C:T	chr19:44874887:C:T	0.470436	5.0817	0.02418
chr4:89773177:C:T	chr19:44885243:A:G	0.653533	3.98528	0.0459
chr4:89773177:C:T	chr19:44924977:G:A	0.539923	5.57281	0.01824
chr4:89773177:C:T	chr19:44989301:G:A	1.46968	3.84292	0.04996
chr4:89773177:C:T	chr19:44999550:C:T	1.64143	4.34634	0.03709
chr4:89776006:T:C	chr4:89874404:T:C	2.74385	5.74435	0.01654
chr4:89776006:T:C	chr4:89883381:C:T	0.475572	5.40364	0.02009
chr4:89776006:T:C	chr4:89892703:G:T	2.74385	5.74435	0.01654
chr4:89776006:T:C	chr19:44813447:T:A	0.395629	5.82629	0.01579
chr4:89776006:T:C	chr19:44832739:A:G	0.351423	8.42184	0.003708
chr4:89776006:T:C	chr19:44903527:G:C	0.438095	4.89686	0.02691
chr4:89776006:T:C	chr19:44945029:G:A	2.09525	4.40507	0.03583
chr4:89776006:T:C	chr19:44998766:C:T	1.76388	4.85354	0.02759
chr4:89777335:C:T	chr4:89792523:A:G	0.354085	4.56597	0.03261
chr4:89777335:C:T	chr4:89818132:CT:C	0.315647	6.57941	0.01032
chr4:89777335:C:T	chr4:89834926:T:G	0.354808	4.54748	0.03297
chr4:89777335:C:T	chr19:44843409:C:G	0.314363	5.49251	0.0191
chr4:89777335:C:T	chr19:44848259:C:G	0.495075	5.20808	0.02248
chr4:89777335:C:T	chr19:44856688:G:A	0.260994	5.87666	0.01534
chr4:89777335:C:T	chr19:44881674:G:A	0.369681	4.59095	0.03214
chr4:89777335:C:T	chr19:44924977:G:A	0.637373	5.71249	0.01684
chr4:89777813:G:T	chr4:89846722:A:G	1.47029	4.0828	0.04332
chr4:89777813:G:T	chr4:89915368:A:C	0.677215	4.36396	0.03671
chr4:89777813:G:T	chr19:44844654:C:A	0.672986	3.96006	0.04659
chr4:89777813:G:T	chr19:44858389:A:G	2.14347	4.51282	0.03364
chr4:89777813:G:T	chr19:44885967:G:A	2.43243	4.40746	0.03578
chr4:89777813:G:T	chr19:44899461:G:C	2.31607	3.92081	0.04769
chr4:89777813:G:T	chr19:44909665:AC:A	0.137699	7.37869	0.0066
chr4:89777813:G:T	chr19:44921558:CA:C	1.69227	6.99306	0.008183
chr4:89777813:G:T	chr19:44928401:A:G	0.677304	3.86704	0.04924
chr4:89777813:G:T	chr19:44935318:C:A	0.282936	4.037	0.04451
chr4:89779178:T:C	chr19:44819487:A:G	1.43037	4.28392	0.03847
chr4:89779178:T:C	chr19:44903416:G:A	0.689469	4.55431	0.03284
chr4:89779178:T:C	chr19:44912921:G:T	0.580017	8.1685	0.004263
chr4:89779178:T:C	chr19:44957750:A:G	1.9733	4.70158	0.03013
chr4:89779178:T:C	chr19:44967300:C:G	0.66065	3.90441	0.04816
chr4:89788227:T:C	chr19:44869702:C:T	1.84592	5.6495	0.01746
chr4:89788227:T:C	chr19:44945029:G:A	8.81598	4.02934	0.04472
chr4:89788590:G:A	chr4:89821488:G:C	0.760301	9.11519	0.002535
chr4:89788590:G:A	chr4:89832072:G:T	6.3306	5.61512	0.01781
chr4:89788590:G:A	chr4:89849440:C:T	3.81695	4.15442	0.04153
chr4:89788590:G:A	chr4:89884509:C:T	0.756811	9.4206	0.002146
chr4:89788590:G:A	chr4:89915368:A:C	0.779107	7.66308	0.005636
chr4:89788590:G:A	chr19:44965768:G:C	6.67433	5.98893	0.0144
chr4:89788887:G:A	chr19:44876489:A:G	0.320218	7.43735	0.006389
chr4:89788887:G:A	chr19:44890954:C:T	0.386811	4.40616	0.03581
chr4:89788887:G:A	chr19:44909665:AC:A	0.118647	5.9423	0.01478
chr4:89788887:G:A	chr19:44912842:G:A	0.196393	3.96885	0.04635
chr4:89788887:G:A	chr19:44935318:C:A	0.214364	3.99451	0.04565
chr4:89788887:G:A	chr19:44994319:T:C	0.337064	4.31574	0.03776
chr4:89788918:C:T	chr4:89790619:T:C	0.406173	4.15013	0.04163
chr4:89788918:C:T	chr19:44806629:G:T	0.231505	5.38583	0.0203
chr4:89788918:C:T	chr19:44810458:T:C	0.259222	6.95972	0.008337
chr4:89788918:C:T	chr19:44826181:G:A	10.6069	4.77109	0.02894
chr4:89788918:C:T	chr19:44858389:A:G	4.96993	4.15146	0.0416
chr4:89788918:C:T	chr19:44910109:T:C	0.233175	4.2987	0.03814
chr4:89788918:C:T	chr19:44935906:C:G	0.458523	5.45515	0.01951
chr4:89788918:C:T	chr19:44947595:A:G	0.173819	4.45568	0.03479
chr4:89788918:C:T	chr19:44967656:C:T	0.137218	5.96054	0.01463
chr4:89788918:C:T	chr19:44973854:C:T	2.41145	4.9914	0.02547
chr4:89788918:C:T	chr19:44996664:T:C	0.192076	3.96845	0.04636
chr4:89790619:T:C	chr4:89797844:C:T	1.31198	6.23585	0.01252
chr4:89790619:T:C	chr4:89803718:G:A	1.18328	5.58987	0.01806
chr4:89790619:T:C	chr4:89819727:G:A	1.18656	5.77518	0.01625
chr4:89790619:T:C	chr4:89884509:C:T	0.860899	5.55666	0.01841
chr4:89790619:T:C	chr19:44819816:T:C	1.23505	5.65303	0.01743
chr4:89790619:T:C	chr19:44835079:A:G	1.90445	5.75108	0.01648
chr4:89790619:T:C	chr19:44854682:A:G	1.1495	5.10141	0.02391
chr4:89790619:T:C	chr19:44898611:T:C	0.71829	4.87283	0.02728
chr4:89790619:T:C	chr19:44913574:T:G	0.779771	5.05009	0.02462
chr4:89790619:T:C	chr19:44917947:C:T	0.662249	5.30802	0.02123
chr4:89790619:T:C	chr19:44965768:G:C	3.60652	11.19	0.0008225
chr4:89790619:T:C	chr19:44998766:C:T	0.656444	4.38062	0.03635
chr4:89790839:C:A	chr19:44826181:G:A	5.53801	4.90142	0.02683
chr4:89790839:C:A	chr19:44860443:A:G	2.04968	4.67799	0.03055
chr4:89790839:C:A	chr19:44910109:T:C	2.78181	4.46814	0.03453
chr4:89790839:C:A	chr19:44912842:G:A	11.4468	5.20801	0.02248
chr4:89790839:C:A	chr19:44917843:G:A	1.67957	4.96346	0.02589
chr4:89790839:C:A	chr19:44921558:CA:C	0.515859	6.46933	0.01098
chr4:89790839:C:A	chr19:44926286:C:T	1.94752	7.21831	0.007216
chr4:89790839:C:A	chr19:44928401:A:G	1.64323	4.14844	0.04167
chr4:89792523:A:G	chr4:89846722:A:G	1.37547	5.58814	0.01808
chr4:89792523:A:G	chr4:89860504:G:T	0.722629	5.51796	0.01882
chr4:89792523:A:G	chr4:89882637:A:ATG	0.300482	5.68053	0.01715
chr4:89792523:A:G	chr19:44973247:T:G	1.84131	3.99073	0.04575
chr4:89792523:A:G	chr19:45001269:C:T	2.62708	4.02686	0.04478
chr4:89792944:G:A	chr4:89797844:C:T	0.426592	5.31913	0.02109
chr4:89792944:G:A	chr4:89938128:G:A	0.292904	4.18057	0.04089
chr4:89792944:G:A	chr19:44819634:C:T	3.04773	4.3554	0.03689
chr4:89792944:G:A	chr19:44822939:G:T	5.37257	4.34131	0.0372
chr4:89792944:G:A	chr19:44854978:C:T	1.86739	6.20931	0.01271
chr4:89792944:G:A	chr19:44894249:A:G	5.00352	4.10879	0.04266
chr4:89792944:G:A	chr19:44905579:T:G	1.53183	5.99283	0.01436
chr4:89792944:G:A	chr19:44942249:A:G	0.307414	4.85215	0.02761
chr4:89792944:G:A	chr19:44949588:G:A	0.534699	8.06153	0.004522
chr4:89792944:G:A	chr19:44967300:C:G	0.555394	6.74674	0.009392
chr4:89792944:G:A	chr19:44973854:C:T	0.649445	4.33438	0.03735
chr4:89792944:G:A	chr19:44995248:G:A	0.334323	4.206	0.04028
chr4:89792944:G:A	chr19:45003514:T:A	0.486544	7.391	0.006555
chr4:89794340:C:T	chr4:89860504:G:T	0.385777	5.85838	0.0155
chr4:89794340:C:T	chr19:44878777:A:G	1.97534	5.8606	0.01548
chr4:89794340:C:T	chr19:44881075:GC:G	0.577705	4.1414	0.04185
chr4:89794340:C:T	chr19:44885243:A:G	2.06346	4.26593	0.03888
chr4:89794340:C:T	chr19:45009206:G:A	0.433594	6.34948	0.01174
chr4:89794654:T:C	chr19:44822134:C:T	1.75668	4.707	0.03004
chr4:89794654:T:C	chr19:44832419:A:G	0.557853	4.45585	0.03478
chr4:89794654:T:C	chr19:44839558:G:C	0.10914	4.12428	0.04227
chr4:89794654:T:C	chr19:44844654:C:A	0.498194	6.19917	0.01278
chr4:89794654:T:C	chr19:44851039:A:G	0.509299	6.823	0.008999
chr4:89794654:T:C	chr19:44853746:C:G	0.474007	6.01394	0.01419
chr4:89794654:T:C	chr19:44923879:C:T	5.07942	3.97293	0.04624
chr4:89797844:C:T	chr4:89798887:T:A	0.386415	7.58111	0.005898
chr4:89797844:C:T	chr4:89816997:T:A	1.91883	3.84908	0.04977
chr4:89797844:C:T	chr4:89830988:A:C	0.447739	4.18832	0.0407
chr4:89797844:C:T	chr4:89840118:TA:T	0.358717	6.26626	0.01231
chr4:89797844:C:T	chr4:89852969:T:C	2.03688	4.97743	0.02568
chr4:89797844:C:T	chr4:89853002:T:C	0.358717	6.26626	0.01231
chr4:89797844:C:T	chr4:89863489:T:C	0.447217	6.47426	0.01094
chr4:89797844:C:T	chr4:89867792:G:A	1.58314	3.88989	0.04858
chr4:89797844:C:T	chr4:89893526:C:T	0.450199	5.74883	0.0165
chr4:89797844:C:T	chr4:89899657:C:T	1.41126	5.24584	0.022
chr4:89797844:C:T	chr4:89915368:A:C	0.805331	5.3454	0.02078
chr4:89797844:C:T	chr19:44807827:G:A	2.53478	8.73093	0.003129
chr4:89797844:C:T	chr19:44811138:A:T	2.85976	5.56143	0.01836
chr4:89797844:C:T	chr19:44855049:C:T	5.03611	8.07796	0.004481
chr4:89797844:C:T	chr19:44865946:G:A	1.82883	4.10121	0.04285
chr4:89797844:C:T	chr19:44878777:A:G	0.838396	4.17122	0.04112
chr4:89797844:C:T	chr19:44880305:G:A	3.10991	6.80966	0.009067
chr4:89797844:C:T	chr19:44881075:GC:G	1.26064	7.01547	0.008081
chr4:89797844:C:T	chr19:44898611:T:C	1.6791	5.72361	0.01674
chr4:89797844:C:T	chr19:44917947:C:T	1.70535	4.13018	0.04212
chr4:89797844:C:T	chr19:44924522:C:G	2.04659	5.09839	0.02395
chr4:89797844:C:T	chr19:44926286:C:T	1.22001	4.39544	0.03604
chr4:89797844:C:T	chr19:44940442:T:C	0.412378	4.66323	0.03082
chr4:89797844:C:T	chr19:44963875:C:T	0.580966	4.99547	0.02541
chr4:89797844:C:T	chr19:44997818:G:A	0.335609	6.98666	0.008212
chr4:89797844:C:T	chr19:45004438:G:A	2.74701	4.74136	0.02945
chr4:89798887:T:A	chr4:89840118:TA:T	4.09432	4.27728	0.03863
chr4:89798887:T:A	chr4:89853002:T:C	4.09432	4.27728	0.03863
chr4:89798887:T:A	chr19:44806377:G:A	3.28853	4.99403	0.02543
chr4:89798887:T:A	chr19:44830701:T:C	0.560392	5.18659	0.02276
chr4:89798887:T:A	chr19:44835238:T:C	4.20967	4.59789	0.03201
chr4:89798887:T:A	chr19:44839558:G:C	2.21568	4.1216	0.04234
chr4:89798887:T:A	chr19:44860443:A:G	1.67211	4.338	0.03727
chr4:89798887:T:A	chr19:44919304:T:G	0.279183	5.96164	0.01462
chr4:89798887:T:A	chr19:44955209:A:G	8.17478	3.87157	0.04911
chr4:89798887:T:A	chr19:44980464:G:A	8.17478	3.87157	0.04911
chr4:89800729:T:C	chr4:89818132:CT:C	0.466938	4.22735	0.03978
chr4:89800729:T:C	chr4:89859751:C:T	0.719249	3.96802	0.04637
chr4:89800729:T:C	chr19:44843409:C:G	0.331373	5.85722	0.01551
chr4:89800729:T:C	chr19:44856688:G:A	0.255532	7.17657	0.007386
chr4:89800729:T:C	chr19:44881674:G:A	0.368738	5.25714	0.02186
chr4:89800729:T:C	chr19:44955209:A:G	0.276794	4.37604	0.03645
chr4:89800729:T:C	chr19:44980464:G:A	0.276794	4.37604	0.03645
chr4:89803718:G:A	chr4:89874404:T:C	2.17237	4.29851	0.03815
chr4:89803718:G:A	chr4:89883381:C:T	0.519015	5.29442	0.02139
chr4:89803718:G:A	chr4:89892703:G:T	2.17237	4.29851	0.03815
chr4:89803718:G:A	chr19:44813447:T:A	0.429887	6.48842	0.01086
chr4:89803718:G:A	chr19:44832739:A:G	0.369482	9.67014	0.001873
chr4:89803718:G:A	chr19:44903527:G:C	0.457282	5.93104	0.01488
chr4:89803718:G:A	chr19:44912842:G:A	1.55197	5.74997	0.01649
chr4:89803718:G:A	chr19:44940442:T:C	2.2492	5.28991	0.02145
chr4:89803718:G:A	chr19:44997818:G:A	2.30374	5.69365	0.01703
chr4:89810307:G:C	chr19:44820881:G:A	0.568124	4.84208	0.02777
chr4:89810307:G:C	chr19:44857316:G:A	0.472244	4.62034	0.03159
chr4:89810307:G:C	chr19:44905307:A:T	2.55505	4.73774	0.02951
chr4:89810307:G:C	chr19:44905579:T:G	1.7038	4.65404	0.03098
chr4:89810307:G:C	chr19:44924977:G:A	0.431949	7.93884	0.004839
chr4:89810307:G:C	chr19:44926286:C:T	1.84947	4.75234	0.02926
chr4:89810307:G:C	chr19:44928401:A:G	1.63808	3.86807	0.04921
chr4:89810307:G:C	chr19:45004438:G:A	0.0752997	5.04187	0.02474
chr4:89812518:A:G	chr19:44903416:G:A	0.652202	3.94234	0.04709
chr4:89812518:A:G	chr19:44912921:G:T	0.618578	4.62059	0.03159
chr4:89812518:A:G	chr19:44935906:C:G	1.53285	4.18645	0.04075
chr4:89814971:C:A	chr19:44876489:A:G	0.31882	7.47329	0.006262
chr4:89814971:C:A	chr19:44890954:C:T	0.385475	4.42806	0.03535
chr4:89814971:C:A	chr19:44909665:AC:A	0.118388	5.95158	0.0147
chr4:89814971:C:A	chr19:44912842:G:A	0.19592	3.97829	0.04609
chr4:89814971:C:A	chr19:44935318:C:A	0.21393	4.00244	0.04543
chr4:89814971:C:A	chr19:44994319:T:C	0.336131	4.33108	0.03742
chr4:89816997:T:A	chr19:44819634:C:T	2.82277	4.17024	0.04114
chr4:89816997:T:A	chr19:44819913:CCATCCCCAACTCATCCT:C	1.58955	8.40549	0.003741
chr4:89816997:T:A	chr19:44821499:C:G	0.30429	5.11913	0.02366
chr4:89816997:T:A	chr19:44848259:C:G	0.396184	6.30577	0.01203
chr4:89816997:T:A	chr19:44862190:G:A	0.286582	5.63923	0.01756
chr4:89816997:T:A	chr19:44935297:C:T	0.70475	4.08476	0.04327
chr4:89817688:T:G	chr19:44822134:C:T	1.75668	4.707	0.03004
chr4:89817688:T:G	chr19:44832419:A:G	0.557853	4.45585	0.03478
chr4:89817688:T:G	chr19:44839558:G:C	0.10914	4.12428	0.04227
chr4:89817688:T:G	chr19:44844654:C:A	0.498194	6.19917	0.01278
chr4:89817688:T:G	chr19:44851039:A:G	0.509299	6.823	0.008999
chr4:89817688:T:G	chr19:44853746:C:G	0.474007	6.01394	0.01419
chr4:89817688:T:G	chr19:44923879:C:T	5.07942	3.97293	0.04624
chr4:89818132:CT:C	chr4:89821710:T:G	0.468535	4.18932	0.04068
chr4:89818132:CT:C	chr4:89828356:CAG:C	0.471212	4.12744	0.04219
chr4:89818132:CT:C	chr4:89840206:T:A	0.452841	4.30931	0.0379
chr4:89818132:CT:C	chr4:89860504:G:T	0.748589	4.82532	0.02804
chr4:89818132:CT:C	chr4:89882637:A:ATG	0.296519	6.65706	0.009876
chr4:89818132:CT:C	chr19:44941485:A:G	1.25993	4.06553	0.04377
chr4:89818132:CT:C	chr19:44973247:T:G	1.76145	4.16759	0.0412
chr4:89818132:CT:C	chr19:44994319:T:C	1.74538	3.99711	0.04558
chr4:89818132:CT:C	chr19:45001269:C:T	2.67794	4.88071	0.02716
chr4:89819727:G:A	chr4:89874404:T:C	2.17663	4.32023	0.03766
chr4:89819727:G:A	chr4:89883381:C:T	0.520047	5.26239	0.02179
chr4:89819727:G:A	chr4:89892703:G:T	2.17663	4.32023	0.03766
chr4:89819727:G:A	chr19:44813447:T:A	0.453025	5.80337	0.016
chr4:89819727:G:A	chr19:44832739:A:G	0.391007	8.76409	0.003072
chr4:89819727:G:A	chr19:44903527:G:C	0.48378	5.17965	0.02285
chr4:89819727:G:A	chr19:44912842:G:A	1.5551	5.8027	0.016
chr4:89819727:G:A	chr19:44940442:T:C	2.25372	5.31617	0.02113
chr4:89819727:G:A	chr19:44997818:G:A	2.3084	5.72123	0.01676
chr4:89821488:G:C	chr4:89843159:T:C	0.75441	9.3318	0.002252
chr4:89821488:G:C	chr4:89843627:C:T	0.463806	4.68109	0.0305
chr4:89821488:G:C	chr4:89867792:G:A	1.43516	4.73803	0.0295
chr4:89821488:G:C	chr4:89886337:T:C	0.462834	4.22046	0.03994
chr4:89821488:G:C	chr4:89891998:A:G	0.480854	4.89844	0.02688
chr4:89821488:G:C	chr4:89918563:G:A	0.500881	4.43184	0.03527
chr4:89821488:G:C	chr19:44816374:G:A	1.51702	5.11838	0.02367
chr4:89821488:G:C	chr19:44879418:G:A	1.6423	7.24624	0.007105
chr4:89821488:G:C	chr19:44913574:T:G	1.23617	3.90096	0.04826
chr4:89821488:G:C	chr19:44932268:T:G	1.90377	4.21142	0.04015
chr4:89821488:G:C	chr19:44940442:T:C	0.519492	5.27997	0.02157
chr4:89821488:G:C	chr19:44945029:G:A	0.488429	5.84133	0.01565
chr4:89821488:G:C	chr19:44957750:A:G	0.793897	4.07144	0.04361
chr4:89821488:G:C	chr19:44966511:G:A	1.82998	4.15711	0.04146
chr4:89821488:G:C	chr19:44997818:G:A	0.453335	7.90658	0.004926
chr4:89821710:T:G	chr4:89859751:C:T	0.722029	3.87469	0.04902
chr4:89821710:T:G	chr19:44843409:C:G	0.332506	5.82088	0.01584
chr4:89821710:T:G	chr19:44856688:G:A	0.256403	7.14063	0.007536
chr4:89821710:T:G	chr19:44881674:G:A	0.370004	5.2209	0.02232
chr4:89821710:T:G	chr19:44955209:A:G	0.277707	4.35356	0.03693
chr4:89821710:T:G	chr19:44980464:G:A	0.277707	4.35356	0.03693
chr4:89823097:C:T	chr4:89832072:G:T	0.343481	8.05348	0.004542
chr4:89823097:C:T	chr4:89849440:C:T	0.419897	6.12792	0.01331
chr4:89823097:C:T	chr4:89864515:C:T	0.386235	6.86288	0.008801
chr4:89823097:C:T	chr19:44816374:G:A	0.654996	4.08222	0.04334
chr4:89823097:C:T	chr19:44821499:C:G	1.83491	5.6791	0.01717
chr4:89823097:C:T	chr19:44862190:G:A	1.72466	4.65174	0.03102
chr4:89823097:C:T	chr19:44878777:A:G	1.16243	4.7443	0.0294
chr4:89823097:C:T	chr19:44879418:G:A	0.670099	3.91072	0.04798
chr4:89823097:C:T	chr19:44913574:T:G	0.775722	4.51049	0.03369
chr4:89823097:C:T	chr19:44917947:C:T	0.680205	4.34252	0.03717
chr4:89823097:C:T	chr19:44923535:G:A	0.698952	3.9505	0.04686
chr4:89823097:C:T	chr19:44965768:G:C	2.4018	4.79014	0.02862
chr4:89823097:C:T	chr19:44976606:G:A	1.99246	6.58448	0.01029
chr4:89823097:C:T	chr19:45008865:G:A	1.73441	4.28993	0.03834
chr4:89826379:C:T	chr19:44869702:C:T	1.86849	5.7651	0.01635
chr4:89826379:C:T	chr19:44945029:G:A	8.65632	3.96497	0.04646
chr4:89826379:C:T	chr19:45003514:T:A	2.17755	4.11803	0.04243
chr4:89826600:C:T	chr4:89874404:T:C	2.75875	5.80645	0.01597
chr4:89826600:C:T	chr4:89883381:C:T	0.478263	5.32248	0.02105
chr4:89826600:C:T	chr4:89892703:G:T	2.75875	5.80645	0.01597
chr4:89826600:C:T	chr19:44813447:T:A	0.397528	5.94947	0.01472
chr4:89826600:C:T	chr19:44832739:A:G	0.375023	7.72899	0.005434
chr4:89826600:C:T	chr19:44909484:C:G	0.461413	4.17261	0.04108
chr4:89826600:C:T	chr19:44945029:G:A	2.10662	4.47012	0.03449
chr4:89826600:C:T	chr19:44965872:A:G	1.40159	4.0927	0.04307
chr4:89826600:C:T	chr19:44998766:C:T	1.77343	4.94714	0.02613
chr4:89826698:C:CT	chr19:44973854:C:T	0.581082	6.77373	0.009251
chr4:89826698:C:CT	chr19:44998766:C:T	5.69957	5.32152	0.02106
chr4:89827044:T:A	chr4:89832072:G:T	0.460547	5.00642	0.02525
chr4:89827044:T:A	chr4:89867792:G:A	0.683426	5.24275	0.02204
chr4:89827044:T:A	chr19:44806174:T:C	1.13971	4.49245	0.03404
chr4:89827044:T:A	chr19:44816374:G:A	0.588154	8.09002	0.004451
chr4:89827044:T:A	chr19:44831713:A:G	1.81851	4.47058	0.03448
chr4:89827044:T:A	chr19:44832739:A:G	0.507194	5.66852	0.01727
chr4:89827044:T:A	chr19:44841048:C:G	1.20335	4.8834	0.02712
chr4:89827044:T:A	chr19:44878777:A:G	1.14646	4.93496	0.02632
chr4:89827044:T:A	chr19:44879418:G:A	0.594581	7.85191	0.005077
chr4:89827044:T:A	chr19:44913574:T:G	0.778675	5.23851	0.02209
chr4:89827044:T:A	chr19:44923535:G:A	0.69633	4.63196	0.03138
chr4:89827044:T:A	chr19:44940442:T:C	1.8831	4.81935	0.02814
chr4:89827044:T:A	chr19:44945029:G:A	2.23831	6.96923	0.008292
chr4:89827044:T:A	chr19:44957750:A:G	1.27902	4.68517	0.03042
chr4:89827044:T:A	chr19:44966511:G:A	0.547093	4.18344	0.04082
chr4:89827044:T:A	chr19:44976606:G:A	1.58217	4.29402	0.03825
chr4:89827044:T:A	chr19:44997818:G:A	2.12672	7.08747	0.007763
chr4:89827815:T:A	chr19:44876489:A:G	0.308025	7.92833	0.004867
chr4:89827815:T:A	chr19:44890954:C:T	0.37228	4.7597	0.02913
chr4:89827815:T:A	chr19:44909665:AC:A	0.175257	5.06991	0.02434
chr4:89827815:T:A	chr19:44912842:G:A	0.189447	4.14607	0.04173
chr4:89828356:CAG:C	chr4:89859751:C:T	0.715132	4.10986	0.04263
chr4:89828356:CAG:C	chr19:44843409:C:G	0.334337	5.76369	0.01636
chr4:89828356:CAG:C	chr19:44856688:G:A	0.257805	7.08424	0.007777
chr4:89828356:CAG:C	chr19:44881674:G:A	0.372053	5.16379	0.02306
chr4:89828356:CAG:C	chr19:44955209:A:G	0.279215	4.31712	0.03773
chr4:89828356:CAG:C	chr19:44980464:G:A	0.279215	4.31712	0.03773
chr4:89829918:C:T	chr19:44822134:C:T	0.52725	4.08729	0.04321
chr4:89829918:C:T	chr19:44838502:C:G	2.10892	4.29393	0.03825
chr4:89829918:C:T	chr19:44926286:C:T	3.58786	9.65024	0.001893
chr4:89829918:C:T	chr19:44935906:C:G	0.354979	7.72538	0.005445
chr4:89829918:C:T	chr19:44973854:C:T	2.50514	4.44029	0.0351
chr4:89830988:A:C	chr19:44822939:G:T	5.96946	4.89206	0.02698
chr4:89830988:A:C	chr19:44854978:C:T	1.77719	4.80919	0.02831
chr4:89830988:A:C	chr19:44905579:T:G	1.44265	4.14216	0.04183
chr4:89830988:A:C	chr19:44942249:A:G	0.218914	6.21584	0.01266
chr4:89830988:A:C	chr19:44949588:G:A	0.555128	6.72956	0.009483
chr4:89830988:A:C	chr19:44967300:C:G	0.591403	5.10527	0.02385
chr4:89830988:A:C	chr19:44995248:G:A	0.238149	5.56577	0.01831
chr4:89830988:A:C	chr19:45003514:T:A	0.51827	5.88217	0.01529
chr4:89832072:G:T	chr4:89832326:G:A	0.29459	9.56725	0.001981
chr4:89832072:G:T	chr4:89843159:T:C	5.6646	4.91524	0.02662
chr4:89832072:G:T	chr4:89848271:A:G	0.325195	8.3632	0.003829
chr4:89832072:G:T	chr4:89855194:C:T	0.324404	8.39944	0.003753
chr4:89832072:G:T	chr4:89884573:A:C	0.343757	7.52689	0.006079
chr4:89832072:G:T	chr4:89899657:C:T	0.300756	6.75339	0.009357
chr4:89832072:G:T	chr19:44867684:C:T	0.181365	4.73201	0.02961
chr4:89832072:G:T	chr19:44935906:C:G	0.478414	5.62427	0.01771
chr4:89832072:G:T	chr19:44947595:A:G	0.183499	6.73942	0.009431
chr4:89832072:G:T	chr19:44967656:C:T	0.196166	6.2664	0.0123
chr4:89832072:G:T	chr19:44996664:T:C	0.0691707	6.4835	0.01089
chr4:89832188:A:T	chr19:44880305:G:A	0.123645	6.69613	0.009662
chr4:89832188:A:T	chr19:44885243:A:G	1.53679	6.60504	0.01017
chr4:89832188:A:T	chr19:44903416:G:A	1.41593	5.31325	0.02116
chr4:89832188:A:T	chr19:44912921:G:T	1.47592	5.10822	0.02381
chr4:89832188:A:T	chr19:44926286:C:T	0.71218	4.95686	0.02599
chr4:89832188:A:T	chr19:44928401:A:G	0.746128	4.43252	0.03526
chr4:89832188:A:T	chr19:44952451:C:T	0.555509	4.67469	0.03061
chr4:89832326:G:A	chr4:89849440:C:T	0.381751	7.07977	0.007796
chr4:89832326:G:A	chr4:89863489:T:C	1.54825	4.05438	0.04406
chr4:89832326:G:A	chr4:89864515:C:T	0.376025	6.9461	0.0084
chr4:89832326:G:A	chr19:44816374:G:A	0.614749	5.34871	0.02074
chr4:89832326:G:A	chr19:44821499:C:G	1.68494	4.40939	0.03574
chr4:89832326:G:A	chr19:44835079:A:G	2.06063	5.07675	0.02425
chr4:89832326:G:A	chr19:44857316:G:A	1.24378	4.07751	0.04346
chr4:89832326:G:A	chr19:44858317:G:A	0.84165	4.13393	0.04203
chr4:89832326:G:A	chr19:44858389:A:G	0.787488	4.3059	0.03798
chr4:89832326:G:A	chr19:44878777:A:G	1.20337	6.94029	0.008428
chr4:89832326:G:A	chr19:44879418:G:A	0.63092	5.03242	0.02488
chr4:89832326:G:A	chr19:44913574:T:G	0.73775	6.07008	0.01375
chr4:89832326:G:A	chr19:44917947:C:T	0.662279	4.84987	0.02765
chr4:89832326:G:A	chr19:44932268:T:G	0.491057	4.38365	0.03629
chr4:89832326:G:A	chr19:44965768:G:C	2.4507	4.68715	0.03039
chr4:89832326:G:A	chr19:44976606:G:A	1.91012	5.89707	0.01517
chr4:89834088:G:A	chr19:44819913:CCATCCCCAACTCATCCT:C	1.63676	9.09148	0.002568
chr4:89834088:G:A	chr19:44821499:C:G	0.342015	4.06688	0.04373
chr4:89834088:G:A	chr19:44848259:C:G	0.451433	4.50838	0.03373
chr4:89834088:G:A	chr19:44862190:G:A	0.3223	4.52295	0.03344
chr4:89834088:G:A	chr19:44935297:C:T	0.667961	5.15402	0.02319
chr4:89834926:T:G	chr4:89840206:T:A	0.426789	4.36207	0.03675
chr4:89834926:T:G	chr4:89846722:A:G	1.36298	5.23946	0.02208
chr4:89834926:T:G	chr4:89860504:G:T	0.735196	4.94293	0.0262
chr4:89834926:T:G	chr4:89882637:A:ATG	0.301092	5.66076	0.01735
chr4:89834926:T:G	chr19:44973247:T:G	1.96622	4.74655	0.02936
chr4:89834926:T:G	chr19:44994319:T:C	1.94116	4.52252	0.03345
chr4:89834926:T:G	chr19:45001269:C:T	2.63293	4.04493	0.0443
chr4:89839903:C:A	chr19:44874887:C:T	2.03887	4.11004	0.04263
chr4:89839903:C:A	chr19:44973854:C:T	0.585851	5.48952	0.01913
chr4:89839903:C:A	chr19:44998766:C:T	4.78324	4.31552	0.03777
chr4:89840118:TA:T	chr19:44822134:C:T	0.669363	4.3721	0.03653
chr4:89840118:TA:T	chr19:44822939:G:T	12.6259	5.5836	0.01813
chr4:89840118:TA:T	chr19:44854978:C:T	1.86967	5.84245	0.01564
chr4:89840118:TA:T	chr19:44905579:T:G	1.41434	4.02339	0.04487
chr4:89840118:TA:T	chr19:44910109:T:C	1.89792	4.05606	0.04401
chr4:89840118:TA:T	chr19:44942249:A:G	0.287773	4.83714	0.02785
chr4:89840118:TA:T	chr19:44949588:G:A	0.59356	5.45251	0.01954
chr4:89840118:TA:T	chr19:44967300:C:G	0.631068	4.03763	0.0445
chr4:89840118:TA:T	chr19:44995248:G:A	0.313015	4.22376	0.03986
chr4:89840118:TA:T	chr19:45003514:T:A	0.557669	4.75359	0.02924
chr4:89840206:T:A	chr4:89859751:C:T	0.68121	5.22961	0.02221
chr4:89840206:T:A	chr19:44843409:C:G	0.324996	6.05221	0.01389
chr4:89840206:T:A	chr19:44856688:G:A	0.250712	7.36589	0.006647
chr4:89840206:T:A	chr19:44881674:G:A	0.361571	5.45312	0.01953
chr4:89840206:T:A	chr19:44955209:A:G	0.271387	4.5064	0.03377
chr4:89840206:T:A	chr19:44980464:G:A	0.271387	4.5064	0.03377
chr4:89840793:T:G	chr4:89874404:T:C	3.06076	7.18072	0.007369
chr4:89840793:T:G	chr4:89883381:C:T	0.525301	4.44097	0.03509
chr4:89840793:T:G	chr4:89886337:T:C	2.96326	4.20094	0.0404
chr4:89840793:T:G	chr4:89892703:G:T	3.06076	7.18072	0.007369
chr4:89840793:T:G	chr4:89904312:G:A	2.44416	4.22372	0.03986
chr4:89840793:T:G	chr19:44813447:T:A	0.366451	6.96805	0.008298
chr4:89840793:T:G	chr19:44832739:A:G	0.434947	6.20639	0.01273
chr4:89840793:T:G	chr19:44903527:G:C	0.443505	5.12506	0.02358
chr4:89840793:T:G	chr19:44945029:G:A	2.49164	6.70744	0.009601
chr4:89840868:G:A	chr19:44903416:G:A	0.636014	4.26327	0.03894
chr4:89840868:G:A	chr19:44912921:G:T	0.581536	5.80482	0.01598
chr4:89840868:G:A	chr19:44935906:C:G	1.54879	3.99763	0.04556
chr4:89842088:A:G	chr19:44806377:G:A	2.55407	4.39312	0.03608
chr4:89842088:A:G	chr19:44807827:G:A	0.350392	4.48415	0.03421
chr4:89842088:A:G	chr19:44816374:G:A	3.23245	3.88352	0.04876
chr4:89842088:A:G	chr19:44835238:T:C	5.23118	6.18298	0.0129
chr4:89842088:A:G	chr19:44839558:G:C	2.18083	5.02462	0.02499
chr4:89842088:A:G	chr19:44848259:C:G	2.71242	5.86269	0.01547
chr4:89842088:A:G	chr19:44860443:A:G	1.7368	6.55891	0.01044
chr4:89842088:A:G	chr19:44872787:GTATTTAT:G	1.76573	9.81702	0.001729
chr4:89842088:A:G	chr19:44882132:G:A	0.163258	5.13651	0.02343
chr4:89842088:A:G	chr19:44914318:A:T	0.0893939	4.91829	0.02657
chr4:89843159:T:C	chr4:89884509:C:T	0.750242	9.66474	0.001879
chr4:89843159:T:C	chr4:89915368:A:C	0.786622	6.85551	0.008837
chr4:89843159:T:C	chr19:44856688:G:A	0.453338	4.47057	0.03448
chr4:89843159:T:C	chr19:44965768:G:C	6.54457	5.86431	0.01545
chr4:89843173:A:G	chr19:44854978:C:T	0.428455	4.53091	0.03329
chr4:89843173:A:G	chr19:44876489:A:G	0.334634	7.08369	0.007779
chr4:89843173:A:G	chr19:44890954:C:T	0.415525	4.041	0.04441
chr4:89843173:A:G	chr19:44909665:AC:A	0.1972	4.42486	0.03542
chr4:89843627:C:T	chr4:89884509:C:T	0.491055	4.03985	0.04444
chr4:89843627:C:T	chr4:89899657:C:T	3.11791	4.47915	0.03431
chr4:89843627:C:T	chr4:89915368:A:C	0.454856	4.91516	0.02662
chr4:89843627:C:T	chr19:44841465:G:A	0.180874	4.87673	0.02722
chr4:89843627:C:T	chr19:44872787:GTATTTAT:G	0.531328	4.68046	0.03051
chr4:89846353:T:C	chr4:89871393:C:A	0.153139	4.83831	0.02783
chr4:89846353:T:C	chr4:89899657:C:T	1.33111	3.94583	0.04699
chr4:89846353:T:C	chr19:44813115:T:C	0.187987	4.60957	0.03179
chr4:89846353:T:C	chr19:44835079:A:G	4.85522	5.66174	0.01734
chr4:89846353:T:C	chr19:44841048:C:G	1.5294	7.68446	0.00557
chr4:89846353:T:C	chr19:44858776:G:A	3.08737	4.88471	0.0271
chr4:89846353:T:C	chr19:44868773:C:T	4.19742	7.06239	0.007872
chr4:89846353:T:C	chr19:44880326:G:A	3.49337	5.38689	0.02029
chr4:89846353:T:C	chr19:44929388:C:T	0.319313	4.49026	0.03409
chr4:89846722:A:G	chr4:89848753:G:C	2.34186	3.98138	0.04601
chr4:89846722:A:G	chr4:89852969:T:C	0.617503	4.07206	0.0436
chr4:89846722:A:G	chr4:89859751:C:T	1.31725	6.38627	0.0115
chr4:89846722:A:G	chr4:89867792:G:A	0.708318	4.29479	0.03823
chr4:89846722:A:G	chr4:89919099:A:T	2.20937	3.89314	0.04848
chr4:89846722:A:G	chr19:44816374:G:A	0.646073	5.78867	0.01613
chr4:89846722:A:G	chr19:44832739:A:G	0.464444	6.67441	0.009781
chr4:89846722:A:G	chr19:44841048:C:G	1.21339	5.27227	0.02167
chr4:89846722:A:G	chr19:44878777:A:G	1.13633	4.33846	0.03726
chr4:89846722:A:G	chr19:44879418:G:A	0.620322	6.96739	0.008301
chr4:89846722:A:G	chr19:44903527:G:C	0.571915	3.88665	0.04867
chr4:89846722:A:G	chr19:44913574:T:G	0.770152	5.71889	0.01678
chr4:89846722:A:G	chr19:44920687:C:T	0.608617	3.95039	0.04686
chr4:89846722:A:G	chr19:44923535:G:A	0.640931	6.92134	0.008517
chr4:89846722:A:G	chr19:44940442:T:C	1.84989	4.5567	0.03279
chr4:89846722:A:G	chr19:44945029:G:A	2.10185	5.68541	0.01711
chr4:89846722:A:G	chr19:44966511:G:A	0.414378	7.42557	0.00643
chr4:89846722:A:G	chr19:44997818:G:A	1.82563	4.70714	0.03004
chr4:89848271:A:G	chr4:89849440:C:T	0.385044	6.95188	0.008373
chr4:89848271:A:G	chr4:89864515:C:T	0.379295	6.82169	0.009006
chr4:89848271:A:G	chr19:44816374:G:A	0.57147	6.85604	0.008834
chr4:89848271:A:G	chr19:44821499:C:G	1.63899	3.9857	0.04589
chr4:89848271:A:G	chr19:44835079:A:G	1.87883	3.95092	0.04685
chr4:89848271:A:G	chr19:44855049:C:T	0.510782	4.03184	0.04465
chr4:89848271:A:G	chr19:44857316:G:A	1.2777	5.03569	0.02483
chr4:89848271:A:G	chr19:44858317:G:A	0.823605	5.20992	0.02246
chr4:89848271:A:G	chr19:44858389:A:G	0.77745	4.69927	0.03018
chr4:89848271:A:G	chr19:44869702:C:T	0.856787	3.96767	0.04638
chr4:89848271:A:G	chr19:44878777:A:G	1.21953	7.8021	0.005219
chr4:89848271:A:G	chr19:44879418:G:A	0.576023	6.97613	0.00826
chr4:89848271:A:G	chr19:44913574:T:G	0.698678	8.23615	0.004107
chr4:89848271:A:G	chr19:44917947:C:T	0.639627	5.27529	0.02163
chr4:89848271:A:G	chr19:44923535:G:A	0.666724	4.74308	0.02942
chr4:89848271:A:G	chr19:44932268:T:G	0.495348	4.27541	0.03867
chr4:89848271:A:G	chr19:44965768:G:C	2.77761	5.77841	0.01622
chr4:89848271:A:G	chr19:44976606:G:A	1.8679	5.23924	0.02208
chr4:89848708:G:C	chr19:44890259:C:T	0.317208	3.95371	0.04677
chr4:89848708:G:C	chr19:44892559:G:A	2.59948	4.25717	0.03908
chr4:89848753:G:C	chr4:89860504:G:T	0.355768	5.78451	0.01617
chr4:89849440:C:T	chr4:89855194:C:T	0.384103	6.98752	0.008208
chr4:89849440:C:T	chr4:89884573:A:C	0.355721	7.96621	0.004766
chr4:89849440:C:T	chr4:89899657:C:T	0.452711	4.08099	0.04337
chr4:89849440:C:T	chr19:44854682:A:G	0.597447	4.92462	0.02648
chr4:89849440:C:T	chr19:44867684:C:T	0.159257	5.50783	0.01893
chr4:89849440:C:T	chr19:44875803:A:C	0.556705	5.75659	0.01643
chr4:89849440:C:T	chr19:44935906:C:G	0.560063	4.15949	0.0414
chr4:89849440:C:T	chr19:44947595:A:G	0.366165	4.42752	0.03536
chr4:89849440:C:T	chr19:44967656:C:T	0.389497	3.9468	0.04696
chr4:89849440:C:T	chr19:44996664:T:C	0.292575	5.30473	0.02127
chr4:89850010:T:A	chr19:44810480:C:T	2.70767	3.96369	0.04649
chr4:89850010:T:A	chr19:44848634:A:G	1.71593	4.33794	0.03727
chr4:89850010:T:A	chr19:44872156:G:A	0.155201	5.4195	0.01991
chr4:89850348:A:G	chr4:89874404:T:C	2.78079	6.59576	0.01022
chr4:89850348:A:G	chr4:89892703:G:T	2.78079	6.59576	0.01022
chr4:89850348:A:G	chr19:44813447:T:A	0.33182	8.74239	0.003109
chr4:89850348:A:G	chr19:44832739:A:G	0.361085	9.16859	0.002462
chr4:89850348:A:G	chr19:44881674:G:A	0.448104	5.0733	0.0243
chr4:89850348:A:G	chr19:44903527:G:C	0.361772	7.86051	0.005053
chr4:89850348:A:G	chr19:44945029:G:A	1.9113	3.94429	0.04703
chr4:89850373:C:T	chr19:44822134:C:T	1.73621	7.37855	0.006601
chr4:89850373:C:T	chr19:44844654:C:A	0.535198	8.71427	0.003157
chr4:89850373:C:T	chr19:44851039:A:G	0.651701	5.09197	0.02404
chr4:89850373:C:T	chr19:44853417:A:G	1.59474	4.21295	0.04012
chr4:89850373:C:T	chr19:44853746:C:G	0.565379	6.52398	0.01064
chr4:89850373:C:T	chr19:44867078:G:A	0.675639	4.01432	0.04512
chr4:89851800:G:T	chr19:44860443:A:G	2.83957	6.55096	0.01048
chr4:89852969:T:C	chr4:89860504:G:T	1.60862	4.02611	0.0448
chr4:89852969:T:C	chr19:44806174:T:C	1.4689	4.98325	0.02559
chr4:89852969:T:C	chr19:44819913:CCATCCCCAACTCATCCT:C	1.58617	7.78069	0.005281
chr4:89852969:T:C	chr19:44821499:C:G	0.337708	4.15523	0.04151
chr4:89852969:T:C	chr19:44848259:C:G	0.445882	4.63597	0.03131
chr4:89852969:T:C	chr19:44862190:G:A	0.318231	4.61581	0.03168
chr4:89852969:T:C	chr19:44901175:G:A	0.115871	4.03957	0.04444
chr4:89852969:T:C	chr19:44941485:A:G	1.38662	3.9026	0.04821
chr4:89853002:T:C	chr19:44822134:C:T	0.669363	4.3721	0.03653
chr4:89853002:T:C	chr19:44822939:G:T	12.6259	5.5836	0.01813
chr4:89853002:T:C	chr19:44854978:C:T	1.86967	5.84245	0.01564
chr4:89853002:T:C	chr19:44905579:T:G	1.41434	4.02339	0.04487
chr4:89853002:T:C	chr19:44910109:T:C	1.89792	4.05606	0.04401
chr4:89853002:T:C	chr19:44942249:A:G	0.287773	4.83714	0.02785
chr4:89853002:T:C	chr19:44949588:G:A	0.59356	5.45251	0.01954
chr4:89853002:T:C	chr19:44967300:C:G	0.631068	4.03763	0.0445
chr4:89853002:T:C	chr19:44995248:G:A	0.313015	4.22376	0.03986
chr4:89853002:T:C	chr19:45003514:T:A	0.557669	4.75359	0.02924
chr4:89855194:C:T	chr4:89864515:C:T	0.378366	6.85619	0.008834
chr4:89855194:C:T	chr19:44816374:G:A	0.580188	6.50782	0.01074
chr4:89855194:C:T	chr19:44821499:C:G	1.63481	3.94455	0.04702
chr4:89855194:C:T	chr19:44835079:A:G	1.87413	3.91961	0.04773
chr4:89855194:C:T	chr19:44855049:C:T	0.509524	4.06151	0.04387
chr4:89855194:C:T	chr19:44857316:G:A	1.27396	4.91599	0.02661
chr4:89855194:C:T	chr19:44858317:G:A	0.821221	5.36586	0.02053
chr4:89855194:C:T	chr19:44858389:A:G	0.779791	4.5897	0.03216
chr4:89855194:C:T	chr19:44869702:C:T	0.854023	4.1347	0.04201
chr4:89855194:C:T	chr19:44878777:A:G	1.22016	7.84183	0.005105
chr4:89855194:C:T	chr19:44879418:G:A	0.584982	6.61197	0.01013
chr4:89855194:C:T	chr19:44913574:T:G	0.700711	8.10397	0.004417
chr4:89855194:C:T	chr19:44917947:C:T	0.638024	5.33502	0.0209
chr4:89855194:C:T	chr19:44923535:G:A	0.664994	4.80402	0.02839
chr4:89855194:C:T	chr19:44932268:T:G	0.49411	4.30593	0.03798
chr4:89855194:C:T	chr19:44965768:G:C	3.14076	6.82139	0.009007
chr4:89855194:C:T	chr19:44976606:G:A	1.8632	5.19704	0.02263
chr4:89857494:C:A	chr19:44806377:G:A	0.246976	3.9899	0.04577
chr4:89857494:C:A	chr19:44830701:T:C	2.15709	4.66192	0.03084
chr4:89857494:C:A	chr19:44857316:G:A	2.17102	4.50666	0.03376
chr4:89857494:C:A	chr19:44874887:C:T	2.58395	4.85166	0.02762
chr4:89857494:C:A	chr19:44885243:A:G	0.561935	4.52516	0.0334
chr4:89857494:C:A	chr19:44997454:C:T	0.470943	5.91674	0.015
chr4:89858514:A:T	chr19:44838502:C:G	0.612582	3.88362	0.04876
chr4:89858514:A:T	chr19:44854978:C:T	0.425061	4.68671	0.0304
chr4:89858514:A:T	chr19:44876489:A:G	0.311882	8.13535	0.004341
chr4:89858514:A:T	chr19:44909665:AC:A	0.206269	4.18771	0.04072
chr4:89858514:A:T	chr19:44973247:T:G	0.399301	4.21332	0.04011
chr4:89858514:A:T	chr19:44994319:T:C	0.338997	4.97048	0.02578
chr4:89858607:A:G	chr4:89874404:T:C	2.76086	6.50386	0.01076
chr4:89858607:A:G	chr4:89883381:C:T	0.551208	3.98847	0.04581
chr4:89858607:A:G	chr4:89892703:G:T	2.76086	6.50386	0.01076
chr4:89858607:A:G	chr4:89904312:G:A	2.27011	3.85395	0.04963
chr4:89858607:A:G	chr19:44813447:T:A	0.32948	8.85575	0.002922
chr4:89858607:A:G	chr19:44832739:A:G	0.358516	9.29858	0.002293
chr4:89858607:A:G	chr19:44881674:G:A	0.462113	4.72244	0.02977
chr4:89858607:A:G	chr19:44903527:G:C	0.359257	7.96614	0.004766
chr4:89858607:A:G	chr19:44945029:G:A	1.89751	3.85693	0.04954
chr4:89859751:C:T	chr4:89860504:G:T	0.764516	6.84669	0.008881
chr4:89859751:C:T	chr4:89896697:A:G	1.24976	4.16493	0.04127
chr4:89859751:C:T	chr19:44822134:C:T	1.29559	5.72063	0.01677
chr4:89859751:C:T	chr19:44844654:C:A	0.778173	5.59396	0.01802
chr4:89859751:C:T	chr19:44909665:AC:A	0.272756	7.57542	0.005917
chr4:89859751:C:T	chr19:44965768:G:C	3.36217	4.32403	0.03758
chr4:89860504:G:T	chr4:89876084:A:G	0.706969	4.01414	0.04512
chr4:89860504:G:T	chr4:89897706:T:C	0.651326	6.55846	0.01044
chr4:89860504:G:T	chr4:89919099:A:T	0.384206	5.56828	0.01829
chr4:89860504:G:T	chr19:44806174:T:C	0.875549	4.60653	0.03185
chr4:89860504:G:T	chr19:44832739:A:G	1.73802	3.86363	0.04934
chr4:89860504:G:T	chr19:44841048:C:G	0.840474	4.22824	0.03976
chr4:89860504:G:T	chr19:44879418:G:A	1.43535	3.98516	0.0459
chr4:89860504:G:T	chr19:44912842:G:A	0.701847	4.66585	0.03077
chr4:89860504:G:T	chr19:44913574:T:G	1.31341	6.18053	0.01292
chr4:89860504:G:T	chr19:44923535:G:A	1.59423	7.55535	0.005983
chr4:89860504:G:T	chr19:44945029:G:A	0.405978	8.33012	0.003899
chr4:89860504:G:T	chr19:44963875:C:T	0.719515	3.92567	0.04755
chr4:89860504:G:T	chr19:44966511:G:A	2.06002	5.15788	0.02314
chr4:89860504:G:T	chr19:44997818:G:A	0.58092	4.07999	0.04339
chr4:89860504:G:T	chr19:45005093:C:T	1.64811	4.674	0.03062
chr4:89863489:T:C	chr19:44830701:T:C	0.572675	5.81163	0.01592
chr4:89863489:T:C	chr19:44835238:T:C	5.78316	4.98777	0.02553
chr4:89863489:T:C	chr19:44839558:G:C	2.10286	3.9276	0.0475
chr4:89863489:T:C	chr19:44848259:C:G	2.28709	4.02322	0.04488
chr4:89863489:T:C	chr19:44860443:A:G	1.77817	6.59157	0.01025
chr4:89863489:T:C	chr19:44867931:C:T	0.104943	4.35354	0.03693
chr4:89863489:T:C	chr19:44872787:GTATTTAT:G	1.55953	5.66779	0.01728
chr4:89863489:T:C	chr19:44874585:G:C	8.4162	3.97417	0.0462
chr4:89863489:T:C	chr19:44905307:A:T	0.599024	5.3498	0.02072
chr4:89863489:T:C	chr19:44914318:A:T	0.107453	4.05723	0.04398
chr4:89863489:T:C	chr19:44917843:G:A	1.41201	4.92808	0.02642
chr4:89863489:T:C	chr19:44919304:T:G	0.188829	8.56116	0.003434
chr4:89863489:T:C	chr19:44921558:CA:C	0.593792	7.72844	0.005436
chr4:89863489:T:C	chr19:44955209:A:G	5.5093	4.77704	0.02884
chr4:89863489:T:C	chr19:44980464:G:A	5.5093	4.77704	0.02884
chr4:89863811:A:G	chr19:44819487:A:G	0.453569	4.24351	0.0394
chr4:89863811:A:G	chr19:44945208:T:G	1.97671	3.86186	0.0494
chr4:89864515:C:T	chr4:89884573:A:C	0.350192	7.8169	0.005176
chr4:89864515:C:T	chr19:44867684:C:T	0.162827	5.32529	0.02102
chr4:89864515:C:T	chr19:44874887:C:T	0.477165	4.04231	0.04437
chr4:89864515:C:T	chr19:44875803:A:C	0.513861	6.51246	0.01071
chr4:89864515:C:T	chr19:44935906:C:G	0.528685	4.69588	0.03023
chr4:89864515:C:T	chr19:44996664:T:C	0.322955	4.419	0.03554
chr4:89865434:A:G	chr19:44820881:G:A	0.535967	3.97191	0.04627
chr4:89865434:A:G	chr19:44822134:C:T	1.72815	4.37739	0.03642
chr4:89865434:A:G	chr19:44832419:A:G	0.536247	4.91446	0.02663
chr4:89865434:A:G	chr19:44844654:C:A	0.509784	5.46766	0.01937
chr4:89865434:A:G	chr19:44851039:A:G	0.493259	7.27797	0.006981
chr4:89865434:A:G	chr19:44853746:C:G	0.416088	7.67596	0.005596
chr4:89865434:A:G	chr19:44867078:G:A	0.561112	4.57152	0.03251
chr4:89865434:A:G	chr19:44869702:C:T	0.517987	4.35027	0.037
chr4:89867792:G:A	chr4:89884509:C:T	1.39504	3.88371	0.04876
chr4:89867792:G:A	chr4:89896697:A:G	0.66691	5.81218	0.01592
chr4:89867792:G:A	chr19:44822939:G:T	0.302594	3.95187	0.04682
chr4:89867792:G:A	chr19:44841048:C:G	0.720026	3.94652	0.04697
chr4:89867792:G:A	chr19:44870282:G:C	0.638405	4.41263	0.03567
chr4:89867792:G:A	chr19:44880305:G:A	0.167235	6.59883	0.0102
chr4:89867792:G:A	chr19:44885243:A:G	1.38396	4.60982	0.03179
chr4:89867792:G:A	chr19:44926286:C:T	0.711336	6.00247	0.01429
chr4:89867792:G:A	chr19:44928401:A:G	0.772226	4.24549	0.03935
chr4:89867792:G:A	chr19:44928970:GATT:G	3.07148	4.17382	0.04105
chr4:89867792:G:A	chr19:44935906:C:G	1.31322	3.9818	0.04599
chr4:89867792:G:A	chr19:44952451:C:T	0.619695	3.88643	0.04868
chr4:89870061:T:G	chr19:44822134:C:T	1.4887	5.95338	0.01469
chr4:89870061:T:G	chr19:44839558:G:C	0.441798	4.16741	0.04121
chr4:89870061:T:G	chr19:44844654:C:A	0.677037	6.17644	0.01295
chr4:89870061:T:G	chr19:44909665:AC:A	0.181116	6.59799	0.01021
chr4:89870061:T:G	chr19:44935318:C:A	0.243312	6.16558	0.01303
chr4:89870061:T:G	chr19:44935386:A:G	1.41725	3.98721	0.04585
chr4:89871393:C:A	chr4:89899657:C:T	0.267333	5.08301	0.02416
chr4:89871393:C:A	chr19:44885917:T:A	0.27147	4.2916	0.0383
chr4:89871393:C:A	chr19:44898611:T:C	0.103187	11.1951	0.0008203
chr4:89871393:C:A	chr19:44905307:A:T	2.91236	4.28375	0.03848
chr4:89871393:C:A	chr19:44905579:T:G	0.423339	5.29582	0.02138
chr4:89871393:C:A	chr19:44917947:C:T	0.209552	4.71761	0.02986
chr4:89871393:C:A	chr19:44945208:T:G	0.316628	7.47644	0.006251
chr4:89871393:C:A	chr19:44999550:C:T	0.391786	5.91469	0.01502
chr4:89871393:C:A	chr19:45005093:C:T	0.0910096	4.50074	0.03388
chr4:89872142:T:G	chr4:89878845:A:G	0.0951254	4.26205	0.03897
chr4:89872142:T:G	chr4:89893436:A:C	0.0963492	4.21534	0.04006
chr4:89872142:T:G	chr19:44820881:G:A	0.560632	3.99892	0.04553
chr4:89872142:T:G	chr19:44853746:C:G	0.553395	4.10109	0.04286
chr4:89872142:T:G	chr19:44973247:T:G	0.109919	7.26935	0.007014
chr4:89872142:T:G	chr19:44994319:T:C	0.131303	5.9895	0.01439
chr4:89874404:T:C	chr4:89915368:A:C	0.466986	5.47429	0.0193
chr4:89874404:T:C	chr19:44858389:A:G	0.378959	5.67773	0.01718
chr4:89874404:T:C	chr19:44870282:G:C	0.319205	5.7815	0.0162
chr4:89874404:T:C	chr19:44873027:C:G	0.436807	6.36054	0.01167
chr4:89874404:T:C	chr19:44996664:T:C	3.3332	4.52847	0.03334
chr4:89875462:T:A	chr19:44856688:G:A	0.363009	4.70159	0.03013
chr4:89876084:A:G	chr19:44892559:G:A	2.89487	5.35759	0.02063
chr4:89876084:A:G	chr19:44973247:T:G	2.03852	4.45293	0.03484
[truncated: 1,135 more rows]

## Sheet: SupplementaryTable_3
Supplementary Table 3: Epistatic Regression of SNPxSNP Interaction for PD of APOE and SNCA
First SNP	Second SNP	Odds Ratio	Chi-square	p-value
4:90622129:T:A	19:45322891:C:T	3.1106	16.033	6.23e-05
4:90706996:G:A	19:45322891:C:T	14.103	15.3108	9.12e-05
4:90642182:A:G	19:45322891:C:T	13.9608	15.191	9.72e-05
4:90606180:A:G	4:90610135:A:T	0.289127	14.3868	0.000149
4:90738839:T:G	19:45322891:C:T	12.9543	13.7565	0.000208
4:90600999:G:A	4:90821381:A:G	0.517574	13.7328	0.000211
4:90606180:A:G	4:90622129:T:A	0.292257	13.6859	0.000216
4:90600999:G:A	4:90851676:C:T	0.523383	13.2676	0.00027
4:90786585:A:G	19:45322891:C:T	12.0259	13.1207	0.000292
4:90597736:T:A	19:45421204:C:T	4.10838	12.7426	0.000358
4:90790237:G:A	4:90859279:G:A	2.54133	12.693	0.000367
4:90622129:T:A	19:45313737:C:T	3.52089	12.6236	0.000381
4:90579508:G:A	19:45421204:C:T	3.89556	12.2211	0.000473
4:90661612:G:A	4:90711770:T:C	0.485072	11.9735	0.00054
4:90817848:A:G	4:90859279:G:A	2.45295	11.8594	0.000574
4:90573045:C:A	4:90821381:A:G	0.543363	11.7321	0.000614
19:45361574:G:A	19:45421100:G:A	0.737592	11.5739	0.000669
4:90606180:A:G	4:90624011:A:G	0.268804	11.5632	0.000673
4:90625809:C:A	4:90671336:G:A	2.33191	11.5582	0.000675
4:90625809:C:A	19:45322891:C:T	4.45111	11.3393	0.000759
4:90573045:C:A	4:90851676:C:T	0.548964	11.3241	0.000765
4:90606180:A:G	4:90626219:A:G	0.287204	11.3025	0.000774
4:90638896:A:G	4:90711770:T:C	0.502907	11.0358	0.000894
4:90666291:G:A	19:45461980:C:T	2.09828	11.0228	0.0009
4:90565769:T:G	19:45416741:C:T	0.374057	10.8599	0.000983
4:90706996:G:A	19:45313715:T:C	4.89113	10.6745	0.001086
19:45345787:A:T	19:45483844:G:A	3.18653	10.519	0.001182
4:90642182:A:G	19:45313715:T:C	4.82996	10.4992	0.001194
19:45371188:C:T	19:45383061:G:T	3.56003	10.4107	0.001253
4:90724869:G:A	4:90771147:T:A	1.3027	10.3369	0.001304
4:90811698:T:C	19:45322891:C:T	8.28351	10.3367	0.001304
4:90636489:G:T	19:45461980:C:T	2.03007	10.2754	0.001348
19:45398633:G:C	19:45500925:T:C	0.69879	10.2692	0.001353
19:45448036:T:C	19:45507671:A:G	3.69164	10.2152	0.001393
4:90606180:A:G	4:90625714:T:A	0.3468	10.2026	0.001403
4:90851676:C:T	19:45421100:G:A	1.50389	10.1954	0.001408
4:90626219:A:G	19:45406673:G:A	0.446624	10.109	0.001476
4:90551707:A:G	4:90780902:C:T	0.438686	9.96773	0.001593
4:90597736:T:A	4:90610135:A:T	0.622244	9.74861	0.001795
4:90597736:T:A	4:90622129:T:A	0.575149	9.7171	0.001826
19:45384105:C:T	19:45425762:T:G	0.290288	9.68864	0.001854
4:90638896:A:G	4:90764310:T:C	0.490639	9.66475	0.001879
4:90661612:G:A	4:90764310:T:C	0.490639	9.66475	0.001879
4:90625714:T:A	19:45361646:A:G	0.433752	9.44534	0.002117
4:90636419:G:A	19:45361646:A:G	0.533881	9.39765	0.002173
4:90654664:G:A	4:90825463:G:A	3.50591	9.37296	0.002202
4:90595940:T:C	4:90627967:G:A	4.49863	9.28328	0.002313
4:90625809:C:A	4:90666291:G:A	2.16654	9.26279	0.002339
19:45372030:C:T	19:45372129:A:T	3.52617	9.19217	0.002431
4:90551782:C:T	19:45416831:T:G	2.24975	9.17693	0.002451
4:90618694:A:G	19:45379746:A:G	3.03443	9.12529	0.002521
4:90622129:T:A	19:45313715:T:C	1.75198	9.03886	0.002643
4:90626219:A:G	19:45374350:T:C	0.201186	8.98405	0.002724
4:90697157:T:C	19:45395714:T:C	1.37752	8.98362	0.002724
4:90626219:A:G	19:45372129:A:T	0.477469	8.93647	0.002795
4:90626219:A:G	19:45367473:A:G	0.529429	8.89937	0.002853
4:90638896:A:G	4:90744993:C:T	0.506769	8.87814	0.002886
4:90661612:G:A	4:90744993:C:T	0.506769	8.87814	0.002886
4:90600198:G:A	19:45389174:T:A	2.83907	8.85648	0.002921
4:90545360:G:A	19:45421204:C:T	6.44117	8.82473	0.002972
4:90638896:A:G	4:90769859:G:C	0.371837	8.82177	0.002977
4:90661612:G:A	4:90769859:G:C	0.371837	8.82177	0.002977
4:90821381:A:G	19:45421100:G:A	1.45438	8.81619	0.002986
4:90706996:G:A	19:45342815:G:C	5.01201	8.75788	0.003083
4:90627967:G:A	4:90634212:G:A	27.8889	8.67697	0.003223
4:90744993:C:T	4:90825463:G:A	3.02064	8.65032	0.00327
4:90642182:A:G	19:45342815:G:C	4.95795	8.63774	0.003293
19:45343579:G:A	19:45398633:G:C	1.47771	8.59882	0.003364
4:90597736:T:A	4:90627967:G:A	5.61677	8.58612	0.003387
4:90565769:T:G	19:45422846:G:A	0.39389	8.58597	0.003388
19:45319631:G:A	19:45447221:G:A	3.67377	8.57918	0.0034
4:90675980:C:T	19:45322891:C:T	10.6094	8.56173	0.003433
4:90627967:G:A	4:90687119:G:A	27.1645	8.54266	0.003469
4:90625809:C:A	19:45313715:T:C	2.503	8.5269	0.003499
4:90625809:C:A	4:90636418:C:T	2.16443	8.49709	0.003557
4:90702781:A:G	4:90825463:G:A	2.98673	8.47629	0.003598
4:90738839:T:G	19:45313715:T:C	4.25832	8.44933	0.003652
4:90565769:T:G	19:45406673:G:A	0.48859	8.44039	0.00367
4:90791212:T:G	19:45322891:C:T	3.88186	8.41873	0.003714
4:90597736:T:A	4:90624011:A:G	0.415883	8.37879	0.003796
4:90627967:G:A	4:90653348:C:T	26.2457	8.3733	0.003808
4:90626219:A:G	19:45361646:A:G	0.246486	8.36797	0.003819
4:90636419:G:A	19:45398633:G:C	0.619028	8.34665	0.003864
4:90625809:C:A	4:90636489:G:T	2.04575	8.33971	0.003879
4:90597736:T:A	4:90780902:C:T	0.629835	8.26821	0.004035
19:45369203:G:A	19:45483844:G:A	4.29029	8.24317	0.004091
4:90738839:T:G	19:45342815:G:C	5.13193	8.22463	0.004133
4:90840246:C:T	19:45421100:G:A	1.65064	8.2205	0.004142
19:45377334:G:A	19:45398633:G:C	0.74736	8.21432	0.004156
4:90625809:C:A	19:45342815:G:C	3.18315	8.1878	0.004217
4:90666291:G:A	19:45443934:G:T	1.84851	8.14135	0.004327
4:90636489:G:T	19:45443934:G:T	1.84026	8.13367	0.004345
4:90677531:T:C	19:45406673:G:A	0.462571	8.11281	0.004395
4:90706996:G:A	19:45313737:C:T	9.40702	8.09419	0.004441
4:90638896:A:G	4:90817981:T:C	0.416121	8.08566	0.004462
4:90661612:G:A	4:90817981:T:C	0.416121	8.08566	0.004462
4:90595940:T:C	4:90624011:A:G	0.445976	8.06105	0.004523
4:90771524:C:T	19:45322891:C:T	5.26151	8.04175	0.004571
4:90642182:A:G	19:45313737:C:T	9.31346	8.02113	0.004624
4:90638896:A:G	4:90756077:T:G	0.431534	8.00679	0.00466
4:90661612:G:A	4:90756077:T:G	0.431534	8.00679	0.00466
19:45423944:C:T	19:45500925:T:C	0.287122	7.96254	0.004776
19:45372030:C:T	19:45380970:G:T	3.37277	7.94584	0.00482
4:90627967:G:A	4:90654664:G:A	6.29975	7.929	0.004865
4:90600999:G:A	4:90761357:T:A	0.561073	7.91	0.004916
4:90600198:G:A	4:90711770:T:C	1.82458	7.8942	0.004959
4:90638896:A:G	4:90739248:T:C	0.436102	7.87704	0.005007
4:90661612:G:A	4:90739248:T:C	0.436102	7.87704	0.005007
4:90634212:G:A	4:90825463:G:A	23.4917	7.87107	0.005023
4:90638896:A:G	4:90780902:C:T	0.499956	7.81041	0.005195
4:90840246:C:T	19:45361574:G:A	1.85807	7.79523	0.005239
4:90859279:G:A	19:45322891:C:T	3.89377	7.7703	0.005311
4:90724869:G:A	4:90790237:G:A	1.25245	7.74532	0.005385
4:90687119:G:A	4:90825463:G:A	22.8817	7.74258	0.005393
4:90677531:T:C	19:45361646:A:G	0.227613	7.72581	0.005444
4:90753960:C:T	19:45461980:C:T	1.91288	7.67803	0.00559
19:45322744:A:G	19:45425460:A:G	0.803566	7.66162	0.005641
19:45389596:G:A	19:45483844:G:A	3.81237	7.66162	0.005641
4:90639025:G:T	19:45406673:G:A	0.472378	7.65968	0.005647
4:90786585:A:G	19:45342815:G:C	4.76468	7.62374	0.005761
19:45343579:G:A	19:45425762:T:G	2.66816	7.61651	0.005784
19:45361574:G:A	19:45425460:A:G	1.30035	7.60992	0.005805
4:90786585:A:G	19:45313715:T:C	3.82808	7.59222	0.005862
4:90653348:C:T	4:90825463:G:A	22.1073	7.58029	0.005901
4:90625714:T:A	19:45374350:T:C	0.474562	7.57653	0.005913
4:90671336:G:A	19:45361646:A:G	0.724229	7.56186	0.005962
4:90859279:G:A	19:45414392:G:T	8.19536	7.5512	0.005997
4:90639025:G:T	19:45361646:A:G	0.231671	7.54071	0.006032
4:90671336:G:A	19:45461980:C:T	1.81743	7.52751	0.006076
4:90600999:G:A	4:90772725:A:G	0.569485	7.51826	0.006108
4:90624011:A:G	19:45367473:A:G	0.519615	7.51716	0.006112
4:90636418:C:T	19:45398633:G:C	0.766431	7.51509	0.006119
4:90595940:T:C	4:90825463:G:A	2.46191	7.5069	0.006146
4:90771147:T:A	4:90859279:G:A	2.38363	7.50229	0.006162
4:90840246:C:T	19:45479451:A:T	0.474243	7.50237	0.006162
4:90851676:C:T	19:45425460:A:G	0.700125	7.50147	0.006165
19:45422846:G:A	19:45445517:G:A	0.353343	7.49878	0.006174
4:90791212:T:G	4:90817848:A:G	1.67546	7.49167	0.006199
4:90551782:C:T	19:45389174:T:A	2.33798	7.4886	0.006209
4:90661612:G:A	4:90780902:C:T	0.509365	7.48221	0.006231
19:45335676:A:G	19:45377334:G:A	1.24799	7.41347	0.006474
4:90600999:G:A	4:90719196:A:T	0.575136	7.40726	0.006496
4:90546806:T:C	4:90606180:A:G	2.74042	7.38474	0.006578
4:90677531:T:C	19:45374350:T:C	0.191092	7.33032	0.00678
19:45357003:C:G	19:45425460:A:G	1.25078	7.3215	0.006814
4:90610135:A:T	19:45361646:A:G	0.62339	7.29899	0.006899
4:90565769:T:G	19:45416831:T:G	0.192485	7.28442	0.006956
4:90579508:G:A	4:90622129:T:A	0.624234	7.25901	0.007055
4:90551707:A:G	4:90791212:T:G	0.412137	7.24283	0.007119
4:90682571:A:G	4:90764310:T:C	0.744966	7.23424	0.007153
19:45383061:G:T	19:45425762:T:G	0.330953	7.23317	0.007157
4:90600999:G:A	4:90744216:G:A	0.580557	7.18594	0.007348
4:90639025:G:T	19:45374350:T:C	0.194502	7.1725	0.007403
4:90572322:C:T	4:90624011:A:G	0.466416	7.15896	0.007459
4:90622129:T:A	4:90791212:T:G	0.505193	7.14066	0.007536
4:90551707:A:G	4:90606180:A:G	2.69548	7.12609	0.007597
4:90711770:T:C	4:90724869:G:A	1.26003	7.12586	0.007598
4:90636418:C:T	19:45461980:C:T	1.81733	7.12175	0.007616
4:90627967:G:A	19:45431403:C:T	5.8188	7.08166	0.007788
4:90711990:C:A	19:45421204:C:T	7.48163	7.06693	0.007852
4:90791212:T:G	19:45470344:C:T	0.585167	7.06254	0.007871
4:90821381:A:G	19:45431403:C:T	0.303214	7.05978	0.007883
4:90780902:C:T	19:45492559:G:A	0.721568	7.05886	0.007887
19:45361646:A:G	19:45382675:G:A	2.25514	7.04354	0.007955
4:90751069:C:T	19:45423944:C:T	24.7825	7.03717	0.007984
4:90597736:T:A	4:90807488:T:C	4.99847	7.02887	0.008021
19:45416741:C:T	19:45445517:G:A	0.384238	7.00858	0.008112
4:90784640:T:C	19:45395714:T:C	1.88154	6.9976	0.008162
4:90840246:C:T	19:45408836:T:G	0.624426	6.99204	0.008187
4:90579508:G:A	4:90624011:A:G	0.45372	6.96761	0.0083
19:45335676:A:G	19:45431403:C:T	1.96405	6.96728	0.008301
4:90565769:T:G	19:45395714:T:C	0.465574	6.96017	0.008334
4:90791212:T:G	19:45492559:G:A	0.592149	6.95741	0.008347
4:90642182:A:G	4:90790237:G:A	3.08727	6.94946	0.008385
4:90671336:G:A	19:45398633:G:C	0.772413	6.92942	0.008479
4:90661612:G:A	4:90702781:A:G	0.548623	6.90571	0.008592
4:90724869:G:A	4:90817848:A:G	1.23662	6.8983	0.008628
4:90600999:G:A	19:45329438:G:A	1.94838	6.89525	0.008643
4:90687119:G:A	19:45479451:A:T	0.396463	6.87366	0.008748
4:90622129:T:A	19:45342815:G:C	1.97179	6.86868	0.008772
4:90840246:C:T	19:45470344:C:T	0.62137	6.83107	0.008959
19:45389596:G:A	19:45402718:G:C	3.88569	6.81441	0.009043
4:90573045:C:A	4:90600999:G:A	0.491342	6.80119	0.00911
4:90706996:G:A	4:90790237:G:A	3.05309	6.79681	0.009132
4:90600198:G:A	19:45416831:T:G	2.1511	6.79652	0.009134
19:45322744:A:G	19:45402718:G:C	0.588413	6.7781	0.009228
4:90606180:A:G	4:90636419:G:A	0.445214	6.77613	0.009239
4:90595940:T:C	4:90622129:T:A	0.639147	6.76191	0.009312
4:90546222:C:T	19:45416741:C:T	0.447514	6.75612	0.009343
19:45426792:G:A	19:45483844:G:A	3.41893	6.75079	0.009371
19:45447221:G:A	19:45478352:A:G	9.42098	6.74433	0.009405
4:90573045:C:A	4:90761357:T:A	0.586958	6.73678	0.009445
4:90624011:A:G	19:45383061:G:T	0.494226	6.73509	0.009454
4:90821381:A:G	19:45408836:T:G	0.717327	6.72372	0.009514
4:90790237:G:A	19:45395714:T:C	1.25241	6.71572	0.009557
4:90627967:G:A	19:45372129:A:T	0.29543	6.71357	0.009568
19:45406673:G:A	19:45445517:G:A	0.399647	6.69554	0.009665
4:90780902:C:T	4:90817848:A:G	1.41466	6.68177	0.00974
4:90840246:C:T	19:45452845:G:A	0.507177	6.67585	0.009773
4:90780902:C:T	19:45470344:C:T	0.725632	6.6721	0.009793
4:90636419:G:A	19:45406673:G:A	0.711388	6.66157	0.009851
4:90590969:A:G	4:90711770:T:C	1.82051	6.64616	0.009937
4:90638896:A:G	4:90702781:A:G	0.557063	6.63691	0.009989
4:90625809:C:A	19:45416831:T:G	2.16297	6.62049	0.01008
4:90677531:T:C	19:45398633:G:C	0.394247	6.61494	0.01011
4:90780902:C:T	19:45479451:A:T	0.631586	6.6003	0.0102
4:90590969:A:G	19:45416831:T:G	2.20451	6.59014	0.01025
19:45421100:G:A	19:45425762:T:G	0.359673	6.58889	0.01026
4:90597736:T:A	4:90756077:T:G	0.612283	6.58288	0.0103
4:90597736:T:A	4:90739248:T:C	0.612573	6.57388	0.01035
4:90821381:A:G	19:45377842:G:C	0.340666	6.56831	0.01038
4:90749859:G:A	19:45479451:A:T	0.491997	6.56088	0.01042
4:90551707:A:G	4:90724869:G:A	0.577159	6.55913	0.01043
4:90600999:G:A	19:45416831:T:G	0.543812	6.55937	0.01043
4:90675980:C:T	19:45325337:C:T	22.2358	6.55572	0.01045
4:90597736:T:A	4:90713259:G:A	0.614929	6.54075	0.01054
4:90780902:C:T	19:45477111:C:T	0.679654	6.53497	0.01058
4:90638896:A:G	4:90713259:G:A	0.472716	6.53182	0.0106
4:90661612:G:A	4:90713259:G:A	0.472716	6.53182	0.0106
4:90754441:A:T	19:45361646:A:G	2.02761	6.52692	0.01063
4:90618694:A:G	19:45384105:C:T	0.457876	6.52199	0.01065
19:45367905:A:G	19:45452845:G:A	0.199252	6.52284	0.01065
4:90682571:A:G	4:90744993:C:T	0.759499	6.51952	0.01067
19:45382717:G:A	19:45425762:T:G	2.43215	6.5128	0.01071
4:90771147:T:A	19:45372030:C:T	2.18983	6.51063	0.01072
4:90618694:A:G	19:45366603:G:A	2.05938	6.46128	0.01103
4:90724869:G:A	19:45322891:C:T	1.58348	6.45317	0.01108
4:90653348:C:T	19:45361646:A:G	0.312657	6.42626	0.01124
4:90697157:T:C	19:45385102:G:A	2.39879	6.4258	0.01125
4:90574344:A:T	19:45319631:G:A	5.33532	6.42368	0.01126
19:45363700:A:G	19:45377842:G:C	0.330552	6.41967	0.01129
4:90597736:T:A	4:90825463:G:A	3.77441	6.41168	0.01134
19:45335676:A:G	19:45377842:G:C	2.02264	6.40873	0.01136
4:90590969:A:G	19:45389174:T:A	2.57221	6.39934	0.01142
4:90744248:C:T	4:90842971:A:C	0.804998	6.38725	0.01149
4:90573045:C:A	4:90772725:A:G	0.595508	6.38663	0.0115
4:90642182:A:G	4:90817848:A:G	2.95248	6.38031	0.01154
4:90612588:C:T	19:45416741:C:T	0.450698	6.3606	0.01167
4:90639025:G:T	19:45398633:G:C	0.401756	6.34284	0.01179
4:90840246:C:T	19:45492559:G:A	0.634943	6.31545	0.01197
4:90590969:A:G	4:90636489:G:T	1.75571	6.29235	0.01213
4:90573045:C:A	19:45416831:T:G	0.546341	6.25889	0.01236
4:90744248:C:T	19:45461980:C:T	1.79507	6.25875	0.01236
19:45356995:C:T	19:45452845:G:A	0.151351	6.24627	0.01245
4:90706996:G:A	4:90817848:A:G	2.92033	6.2365	0.01251
19:45377334:G:A	19:45425762:T:G	0.279897	6.22208	0.01262
4:90590969:A:G	4:90671336:G:A	1.71193	6.21624	0.01266
4:90579508:G:A	19:45416831:T:G	1.54496	6.21522	0.01267
4:90697157:T:C	4:90817848:A:G	1.28286	6.20958	0.01271
4:90636419:G:A	4:90825463:G:A	2.58507	6.20291	0.01275
4:90573045:C:A	4:90719196:A:T	0.60326	6.19946	0.01278
19:45344458:A:G	19:45425762:T:G	2.56198	6.19883	0.01278
4:90774148:C:G	19:45448036:T:C	0.485038	6.18304	0.0129
4:90546616:G:A	19:45414392:G:T	8.38352	6.17513	0.01296
4:90675980:C:T	19:45389174:T:A	4.3749	6.17154	0.01298
4:90764310:T:C	19:45361646:A:G	0.622414	6.16663	0.01302
4:90825463:G:A	19:45372129:A:T	0.386035	6.14367	0.01319
4:90772851:A:C	19:45461980:C:T	1.78688	6.14132	0.01321
4:90682571:A:G	4:90780902:C:T	0.736374	6.13685	0.01324
4:90597736:T:A	4:90749859:G:A	0.525438	6.12188	0.01335
4:90545298:G:C	4:90796613:T:A	0.596789	6.11686	0.01339
4:90597736:T:A	4:90811698:T:C	0.428141	6.10981	0.01344
4:90738839:T:G	19:45313737:C:T	7.60609	6.10836	0.01345
4:90807488:T:C	19:45372129:A:T	0.333601	6.10017	0.01352
19:45380970:G:T	19:45385102:G:A	2.85651	6.09862	0.01353
4:90546222:C:T	19:45313737:C:T	3.73999	6.09713	0.01354
4:90821381:A:G	19:45425460:A:G	0.728615	6.09765	0.01354
4:90622129:T:A	19:45406673:G:A	0.677676	6.09294	0.01357
19:45340138:G:A	19:45389596:G:A	1.87054	6.09254	0.01358
4:90600198:G:A	4:90724869:G:A	0.567783	6.09066	0.01359
4:90634212:G:A	19:45492559:G:A	0.564558	6.08758	0.01361
4:90573045:C:A	19:45329438:G:A	1.90028	6.08356	0.01364
4:90756077:T:G	19:45479451:A:T	0.590954	6.08422	0.01364
4:90590969:A:G	4:90666291:G:A	1.79007	6.07318	0.01372
4:90590969:A:G	19:45322891:C:T	3.13868	6.06775	0.01377
4:90551707:A:G	19:45389174:T:A	2.28714	6.05183	0.01389
4:90739248:T:C	19:45479451:A:T	0.592608	6.02331	0.01412
4:90634212:G:A	19:45479451:A:T	0.41836	6.02136	0.01413
4:90687119:G:A	19:45492559:G:A	0.56907	5.99676	0.01433
4:90573045:C:A	4:90744216:G:A	0.608904	5.99619	0.01434
4:90573045:C:A	19:45483844:G:A	0.427472	5.99451	0.01435
4:90744993:C:T	19:45361646:A:G	0.636006	5.96572	0.01459
4:90636418:C:T	4:90724869:G:A	1.21703	5.96192	0.01462
4:90764310:T:C	19:45382675:G:A	0.394031	5.9478	0.01474
19:45423944:C:T	19:45470344:C:T	0.371432	5.94591	0.01475
4:90821381:A:G	19:45383061:G:T	1.35139	5.93128	0.01487
4:90682571:A:G	19:45372030:C:T	0.481088	5.92907	0.01489
4:90600999:G:A	19:45395714:T:C	0.677625	5.92384	0.01494
19:45344458:A:G	19:45395714:T:C	1.32993	5.92274	0.01495
4:90610327:C:T	4:90625809:C:A	9.96873	5.91199	0.01504
4:90597736:T:A	4:90769859:G:C	0.605437	5.90171	0.01513
19:45357003:C:G	19:45402718:G:C	1.49693	5.89412	0.01519
4:90600198:G:A	4:90671336:G:A	1.60341	5.89178	0.01521
19:45322891:C:T	19:45421100:G:A	0.663775	5.88871	0.01524
4:90697157:T:C	4:90790237:G:A	1.27342	5.88781	0.01525
4:90600198:G:A	19:45389596:G:A	2.74092	5.87565	0.01535
4:90639025:G:T	19:45372129:A:T	0.527406	5.87078	0.01539
4:90771147:T:A	19:45362033:G:A	2.26568	5.86846	0.01541
4:90546806:T:C	4:90595940:T:C	1.75435	5.85408	0.01554
4:90794603:T:C	19:45448036:T:C	0.495791	5.8471	0.0156
4:90780902:C:T	19:45313737:C:T	2.15219	5.84683	0.01561
4:90546616:G:A	4:90606180:A:G	3.48635	5.8454	0.01562
4:90612588:C:T	19:45406673:G:A	0.520953	5.83677	0.01569
4:90774148:C:G	19:45492559:G:A	0.488748	5.82507	0.0158
19:45361646:A:G	19:45500925:T:C	0.737998	5.82531	0.0158
4:90634212:G:A	19:45361646:A:G	0.330061	5.80475	0.01598
4:90786585:A:G	19:45313737:C:T	7.18149	5.7955	0.01607
4:90790237:G:A	19:45372030:C:T	2.10622	5.77953	0.01621
19:45340138:G:A	19:45345787:A:T	1.64589	5.78038	0.01621
19:45423944:C:T	19:45492559:G:A	0.386995	5.76969	0.0163
19:45361646:A:G	19:45402718:G:C	0.385474	5.76909	0.01631
4:90713259:G:A	19:45479451:A:T	0.60294	5.75219	0.01647
4:90551782:C:T	19:45313715:T:C	1.78403	5.74202	0.01656
4:90610135:A:T	4:90791212:T:G	0.538141	5.73486	0.01663
4:90749859:G:A	19:45452845:G:A	0.530312	5.73401	0.01664
4:90820793:G:A	19:45372129:A:T	1.99247	5.73238	0.01665
4:90618694:A:G	19:45377334:G:A	0.460072	5.72921	0.01669
4:90610135:A:T	19:45322891:C:T	1.72011	5.72067	0.01677
4:90612588:C:T	19:45422846:G:A	0.43142	5.71994	0.01677
19:45406673:G:A	19:45416741:C:T	0.788649	5.71956	0.01678
4:90572322:C:T	19:45334970:A:G	0.298987	5.71729	0.0168
19:45380970:G:T	19:45389596:G:A	0.581322	5.70629	0.0169
4:90682571:A:G	19:45362033:G:A	0.455832	5.70549	0.01691
4:90794603:T:C	19:45492559:G:A	0.495632	5.69551	0.01701
19:45416741:C:T	19:45507671:A:G	0.46134	5.69519	0.01701
4:90682571:A:G	4:90724869:G:A	0.818777	5.69132	0.01705
19:45362033:G:A	19:45380970:G:T	2.90062	5.69149	0.01705
4:90703029:A:G	19:45372129:A:T	2.03576	5.68773	0.01708
4:90725536:T:C	19:45372129:A:T	2.03576	5.68773	0.01708
4:90627967:G:A	4:90749859:G:A	8.61932	5.68424	0.01712
4:90551782:C:T	19:45389596:G:A	2.46025	5.6689	0.01727
19:45369203:G:A	19:45492559:G:A	1.54852	5.66909	0.01727
4:90610135:A:T	4:90624011:A:G	0.28715	5.65869	0.01737
4:90851676:C:T	19:45383061:G:T	1.34423	5.64693	0.01749
4:90625809:C:A	4:90749859:G:A	3.53657	5.63232	0.01763
4:90687119:G:A	19:45452845:G:A	0.448022	5.63149	0.01764
4:90572322:C:T	4:90622129:T:A	0.666287	5.62335	0.01772
4:90840246:C:T	19:45372129:A:T	1.54418	5.61328	0.01782
4:90805724:A:C	4:90842971:A:C	0.809647	5.6113	0.01785
4:90851676:C:T	19:45408836:T:G	0.738554	5.60971	0.01786
4:90600999:G:A	19:45389174:T:A	0.520551	5.59747	0.01799
4:90847859:C:T	19:45361646:A:G	0.492233	5.59633	0.018
19:45382675:G:A	19:45447221:G:A	2.78216	5.58106	0.01816
19:45357939:A:G	19:45398633:G:C	0.794612	5.57803	0.01819
19:45492559:G:A	19:45507671:A:G	2.51801	5.57797	0.01819
19:45319631:G:A	19:45382675:G:A	2.21993	5.57246	0.01825
19:45333834:T:C	19:45425762:T:G	0.416354	5.5679	0.01829
4:90546222:C:T	19:45422846:G:A	0.455755	5.55794	0.0184
4:90764324:A:G	19:45372129:A:T	2.03585	5.55505	0.01843
4:90545298:G:C	4:90791212:T:G	0.508563	5.55271	0.01845
4:90597736:T:A	19:45416831:T:G	1.51742	5.54949	0.01849
4:90600198:G:A	4:90859279:G:A	0.402345	5.5377	0.01861
4:90817848:A:G	19:45395714:T:C	1.22698	5.53559	0.01863
19:45371188:C:T	19:45384105:C:T	2.4952	5.52558	0.01874
4:90626219:A:G	19:45398633:G:C	0.462984	5.52002	0.0188
4:90624011:A:G	19:45372129:A:T	0.536969	5.51829	0.01882
4:90546616:G:A	19:45383061:G:T	2.01754	5.51755	0.01883
4:90687119:G:A	19:45361646:A:G	0.339685	5.51668	0.01884
4:90791212:T:G	19:45448036:T:C	0.631164	5.5162	0.01884
4:90794603:T:C	19:45372129:A:T	2.03618	5.50446	0.01897
4:90702781:A:G	19:45361646:A:G	0.650159	5.49802	0.01904
4:90653348:C:T	19:45492559:G:A	0.590037	5.49697	0.01905
4:90739248:T:C	19:45361646:A:G	0.526753	5.49689	0.01905
4:90636418:C:T	19:45361646:A:G	0.762975	5.49512	0.01907
19:45416741:C:T	19:45421204:C:T	0.3079	5.49007	0.01912
4:90744993:C:T	19:45398633:G:C	0.700312	5.48321	0.0192
4:90612588:C:T	19:45421100:G:A	1.68487	5.47827	0.01925
4:90675980:C:T	4:90805724:A:C	3.68126	5.47539	0.01929
19:45356674:A:G	19:45500925:T:C	1.2225	5.47393	0.0193
4:90597736:T:A	19:45408836:T:G	0.763775	5.47334	0.01931
4:90697157:T:C	19:45322891:C:T	1.59946	5.46615	0.01939
19:45416831:T:G	19:45421204:C:T	0.19892	5.45655	0.0195
4:90675980:C:T	19:45416831:T:G	3.42747	5.45429	0.01952
4:90780902:C:T	19:45452845:G:A	0.666862	5.45338	0.01953
19:45431403:C:T	19:45483844:G:A	3.13782	5.43933	0.01969
19:45445517:G:A	19:45448036:T:C	2.73099	5.43638	0.01972
4:90610327:C:T	19:45477111:C:T	1.89282	5.4346	0.01974
4:90551707:A:G	19:45421204:C:T	4.05753	5.434	0.01975
4:90677531:T:C	19:45372129:A:T	0.545042	5.42971	0.0198
4:90697157:T:C	19:45425762:T:G	2.00527	5.42986	0.0198
4:90579508:G:A	4:90780902:C:T	0.694728	5.41531	0.01996
4:90636419:G:A	19:45382675:G:A	0.408064	5.41254	0.01999
4:90756077:T:G	19:45361646:A:G	0.529822	5.39957	0.02014
4:90600198:G:A	19:45340138:G:A	0.575634	5.38421	0.02032
4:90682571:A:G	4:90702781:A:G	0.779761	5.38113	0.02036
19:45343579:G:A	19:45431403:C:T	2.21048	5.37939	0.02038
4:90780902:C:T	19:45448036:T:C	0.752148	5.37293	0.02045
19:45344722:G:A	19:45425762:T:G	4.8277	5.36721	0.02052
4:90610135:A:T	19:45385102:G:A	0.180482	5.36485	0.02055
19:45363700:A:G	19:45416831:T:G	0.615351	5.36405	0.02056
4:90622129:T:A	19:45367473:A:G	0.729119	5.36185	0.02058
4:90756077:T:G	19:45452845:G:A	0.619434	5.3596	0.02061
4:90675980:C:T	19:45313737:C:T	9.4718	5.35321	0.02068
4:90772951:G:T	19:45421204:C:T	5.38254	5.34873	0.02074
4:90711770:T:C	4:90842971:A:C	0.843138	5.34378	0.0208
4:90772851:A:C	4:90842971:A:C	0.81423	5.34102	0.02083
19:45357939:A:G	19:45402718:G:C	0.701025	5.34136	0.02083
4:90780902:C:T	19:45322891:C:T	1.86582	5.34006	0.02084
19:45361646:A:G	19:45372129:A:T	1.31769	5.33208	0.02094
4:90636419:G:A	19:45483844:G:A	0.4978	5.33091	0.02095
4:90720038:T:A	19:45395714:T:C	1.81234	5.32693	0.021
4:90748966:T:A	19:45372129:A:T	1.99289	5.31268	0.02117
4:90739248:T:C	19:45452845:G:A	0.620984	5.30738	0.02124
4:90634212:G:A	4:90682571:A:G	0.48588	5.29596	0.02137
19:45423944:C:T	19:45448036:T:C	0.407089	5.296	0.02137
4:90546222:C:T	19:45322891:C:T	2.69061	5.29546	0.02138
4:90639025:G:T	19:45367473:A:G	0.599559	5.2915	0.02143
4:90618694:A:G	19:45383061:G:T	0.479693	5.28916	0.02146
4:90771147:T:A	19:45342815:G:C	1.43541	5.2886	0.02147
4:90851676:C:T	19:45431403:C:T	0.379688	5.28136	0.02155
19:45369203:G:A	19:45470344:C:T	1.52347	5.27746	0.0216
4:90840246:C:T	19:45448036:T:C	0.664979	5.27083	0.02169
4:90574344:A:T	4:90754441:A:T	9.02321	5.2681	0.02172
4:90574344:A:T	19:45382675:G:A	4.30713	5.26846	0.02172
4:90627967:G:A	19:45383061:G:T	0.436194	5.26624	0.02174
4:90738839:T:G	19:45361646:A:G	2.5888	5.25818	0.02184
4:90610135:A:T	19:45372030:C:T	0.241265	5.2488	0.02196
4:90785666:C:T	19:45408836:T:G	0.537889	5.24517	0.02201
19:45313737:C:T	19:45477111:C:T	0.500344	5.24386	0.02202
4:90653348:C:T	19:45369203:G:A	3.58221	5.23861	0.02209
4:90572322:C:T	19:45445517:G:A	0.330781	5.23759	0.0221
4:90697157:T:C	4:90771147:T:A	1.2774	5.2378	0.0221
4:90807488:T:C	19:45374350:T:C	0.092125	5.23692	0.02211
4:90682571:A:G	19:45357003:C:G	0.83482	5.23548	0.02213
4:90572322:C:T	19:45361646:A:G	0.713438	5.23041	0.0222
4:90600198:G:A	19:45408628:T:C	2.02203	5.21594	0.02238
4:90546806:T:C	19:45414392:G:T	3.45263	5.19409	0.02266
4:90805724:A:C	4:90859279:G:A	2.03923	5.18304	0.02281
4:90764324:A:G	19:45448036:T:C	0.52319	5.17856	0.02287
4:90791212:T:G	19:45477111:C:T	0.558041	5.17651	0.02289
4:90774148:C:G	19:45372129:A:T	1.9907	5.17587	0.0229
4:90754441:A:T	19:45421100:G:A	0.63108	5.17464	0.02292
4:90764310:T:C	19:45398633:G:C	0.70197	5.17154	0.02296
4:90825463:G:A	19:45380970:G:T	0.506429	5.17175	0.02296
19:45340138:G:A	19:45402718:G:C	0.690079	5.16319	0.02307
4:90754441:A:T	19:45395714:T:C	1.72002	5.16179	0.02309
19:45309634:G:A	19:45483844:G:A	3.62346	5.15979	0.02312
4:90859279:G:A	19:45425460:A:G	1.709	5.15871	0.02313
4:90595940:T:C	19:45361646:A:G	0.713204	5.15779	0.02314
4:90600198:G:A	4:90811698:T:C	0.403267	5.15703	0.02315
4:90821381:A:G	19:45398633:G:C	0.667022	5.15587	0.02317
4:90677531:T:C	19:45367473:A:G	0.605473	5.15329	0.0232
4:90825463:G:A	19:45374350:T:C	0.095213	5.1521	0.02322
4:90622129:T:A	4:90811698:T:C	0.444512	5.14755	0.02328
4:90627967:G:A	19:45481282:G:C	4.31376	5.14639	0.02329
4:90600999:G:A	4:90636419:G:A	0.675883	5.13182	0.02349
4:90842971:A:C	19:45500712:C:T	0.802695	5.12068	0.02364
4:90595940:T:C	4:90817848:A:G	1.23317	5.1177	0.02368
19:45345787:A:T	19:45426792:G:A	1.63533	5.10948	0.0238
4:90546222:C:T	19:45416831:T:G	0.250645	5.10764	0.02382
4:90590969:A:G	4:90859279:G:A	0.410383	5.10787	0.02382
4:90600999:G:A	4:90654664:G:A	0.670656	5.09584	0.02398
4:90744993:C:T	19:45382675:G:A	0.458572	5.09271	0.02403
4:90771147:T:A	4:90771524:C:T	2.24145	5.08124	0.02419
4:90774148:C:G	19:45470344:C:T	0.513326	5.07848	0.02422
4:90791212:T:G	19:45313715:T:C	1.86761	5.07745	0.02424
4:90713259:G:A	19:45452845:G:A	0.630479	5.07386	0.02429
4:90622129:T:A	19:45366603:G:A	1.37675	5.07093	0.02433
19:45448036:T:C	19:45478352:A:G	0.359463	5.06676	0.02439
4:90551782:C:T	19:45421204:C:T	4.08691	5.06245	0.02445
4:90634212:G:A	19:45470344:C:T	0.589571	5.05866	0.0245
4:90772951:G:T	4:90851676:C:T	3.18473	5.05908	0.0245
19:45357003:C:G	19:45371188:C:T	2.40159	5.05681	0.02453
4:90702781:A:G	19:45382675:G:A	0.460257	5.05635	0.02454
4:90597736:T:A	4:90626219:A:G	0.546938	5.05295	0.02458
4:90771147:T:A	19:45385102:G:A	2.05993	5.04218	0.02474
4:90590969:A:G	19:45313715:T:C	1.93391	5.03582	0.02483
4:90677531:T:C	19:45344458:A:G	0.434219	5.02143	0.02504
4:90687119:G:A	19:45470344:C:T	0.592626	5.0206	0.02505
4:90600198:G:A	19:45356674:A:G	1.64487	5.01697	0.0251
19:45422561:T:G	19:45479451:A:T	1.59358	5.01603	0.02511
4:90622129:T:A	19:45357003:C:G	0.70764	5.01282	0.02516
4:90610135:A:T	4:90703029:A:G	0.44278	5.01094	0.02519
4:90610135:A:T	4:90725536:T:C	0.44278	5.01094	0.02519
4:90636419:G:A	19:45369203:G:A	1.81247	5.00809	0.02523
4:90794603:T:C	19:45470344:C:T	0.518643	5.005	0.02527
19:45343579:G:A	19:45500925:T:C	1.28939	5.00093	0.02533
19:45402718:G:C	19:45414392:G:T	3.71856	4.99642	0.0254
4:90713259:G:A	19:45361646:A:G	0.550319	4.98655	0.02554
4:90702781:A:G	19:45398633:G:C	0.713158	4.97867	0.02566
4:90600198:G:A	4:90636489:G:T	1.60438	4.97606	0.0257
19:45340138:G:A	19:45369203:G:A	1.75709	4.97379	0.02573
4:90820793:G:A	19:45448036:T:C	0.536484	4.96901	0.02581
4:90636419:G:A	4:90851676:C:T	0.684013	4.96513	0.02586
19:45470344:C:T	19:45507671:A:G	2.41074	4.96433	0.02588
19:45344458:A:G	19:45416741:C:T	1.33631	4.95994	0.02594
4:90551707:A:G	19:45416831:T:G	1.91251	4.95914	0.02595
4:90772851:A:C	4:90859279:G:A	2.00773	4.95908	0.02595
4:90820793:G:A	19:45421100:G:A	1.81812	4.95168	0.02607
4:90811698:T:C	19:45325337:C:T	14.1029	4.9485	0.02611
4:90706996:G:A	4:90805724:A:C	2.84717	4.94575	0.02615
4:90794603:T:C	19:45421100:G:A	1.86914	4.94469	0.02617
4:90590969:A:G	4:90811698:T:C	0.40301	4.94194	0.02621
4:90573045:C:A	4:90625809:C:A	2.83183	4.93942	0.02625
4:90671336:G:A	4:90724869:G:A	1.19945	4.93098	0.02638
4:90600999:G:A	19:45483844:G:A	0.474616	4.92748	0.02643
4:90749859:G:A	4:90825463:G:A	7.3347	4.92421	0.02648
4:90840246:C:T	19:45383061:G:T	1.45381	4.92406	0.02649
4:90551707:A:G	19:45414392:G:T	3.57438	4.91739	0.02659
4:90551707:A:G	19:45383061:G:T	1.586	4.9091	0.02672
4:90610135:A:T	19:45376284:C:G	0.760726	4.90591	0.02676
4:90653348:C:T	19:45324958:C:T	6.31838	4.90536	0.02677
4:90579508:G:A	4:90610135:A:T	0.732711	4.90444	0.02679
4:90770591:C:T	19:45408836:T:G	0.549804	4.89462	0.02694
4:90840246:C:T	19:45356995:C:T	3.84213	4.89423	0.02695
4:90772851:A:C	19:45371093:G:T	2.20323	4.89057	0.027
4:90653348:C:T	19:45479451:A:T	0.478774	4.88522	0.02709
4:90546222:C:T	19:45406673:G:A	0.561414	4.86896	0.02734
4:90573045:C:A	4:90600198:G:A	2.51103	4.86902	0.02734
4:90675980:C:T	4:90790237:G:A	3.16453	4.86831	0.02735
19:45445517:G:A	19:45492559:G:A	2.49761	4.86818	0.02736
19:45395714:T:C	19:45445517:G:A	0.459694	4.86664	0.02738
4:90753960:C:T	4:90842971:A:C	0.822683	4.86325	0.02743
4:90610135:A:T	4:90622129:T:A	0.620233	4.86054	0.02748
4:90821381:A:G	19:45384105:C:T	1.30758	4.86063	0.02748
4:90590969:A:G	4:90724869:G:A	0.585676	4.8559	0.02755
4:90751069:C:T	19:45333834:T:C	2.64502	4.84711	0.02769
4:90600999:G:A	4:90610327:C:T	0.147103	4.84623	0.02771
4:90744216:G:A	4:90825463:G:A	2.52403	4.84458	0.02773
4:90626219:A:G	19:45383061:G:T	0.601773	4.84359	0.02775
4:90840246:C:T	19:45377842:G:C	0.195265	4.84372	0.02775
4:90551782:C:T	4:90636418:C:T	1.48523	4.83723	0.02785
4:90851676:C:T	19:45377842:G:C	0.41672	4.83756	0.02785
19:45371093:G:T	19:45374350:T:C	3.21278	4.83645	0.02786
19:45310319:C:G	19:45445517:G:A	3.75411	4.83542	0.02788
4:90551707:A:G	4:90796613:T:A	0.528885	4.83253	0.02793
4:90634212:G:A	19:45452845:G:A	0.473077	4.83057	0.02796
4:90821381:A:G	19:45356995:C:T	3.05546	4.82048	0.02812
4:90840246:C:T	19:45395714:T:C	0.595409	4.81834	0.02816
4:90790237:G:A	19:45362033:G:A	2.10169	4.81741	0.02817
4:90642182:A:G	4:90805724:A:C	2.80761	4.81113	0.02828
4:90600198:G:A	19:45357939:A:G	0.635604	4.81041	0.02829
4:90790237:G:A	19:45448036:T:C	1.16891	4.80848	0.02832
4:90639025:G:T	19:45344458:A:G	0.442116	4.80458	0.02838
4:90600198:G:A	4:90666291:G:A	1.63029	4.80128	0.02844
19:45369203:G:A	19:45402718:G:C	2.76701	4.79747	0.0285
19:45323243:A:G	19:45425460:A:G	0.819974	4.79542	0.02854
4:90600999:G:A	4:90796613:T:A	0.674653	4.78531	0.0287
4:90764324:A:G	19:45492559:G:A	0.53085	4.7799	0.02879
4:90820793:G:A	19:45492559:G:A	0.538741	4.77763	0.02883
4:90682571:A:G	19:45395714:T:C	0.828439	4.77357	0.0289
4:90719196:A:T	4:90825463:G:A	2.50476	4.76448	0.02905
4:90546486:T:C	4:90600198:G:A	7.89627	4.76325	0.02907
4:90618694:A:G	19:45382717:G:A	1.87297	4.75975	0.02913
4:90786585:A:G	19:45361646:A:G	2.45384	4.75483	0.02922
4:90624011:A:G	19:45366603:G:A	1.73572	4.75279	0.02925
4:90702781:A:G	19:45447221:G:A	0.305826	4.7478	0.02934
4:90636418:C:T	19:45384105:C:T	1.16448	4.74454	0.02939
4:90551782:C:T	19:45309634:G:A	2.25676	4.74326	0.02941
19:45362033:G:A	19:45372129:A:T	2.61864	4.74046	0.02946
4:90638896:A:G	19:45483844:G:A	2.22494	4.73724	0.02952
4:90791212:T:G	19:45313737:C:T	3.1489	4.73277	0.02959
4:90790237:G:A	19:45470344:C:T	1.16898	4.7268	0.0297
4:90807488:T:C	19:45380970:G:T	0.498413	4.72676	0.0297
4:90653348:C:T	19:45376284:C:G	0.524653	4.72565	0.02972
4:90551782:C:T	4:90724869:G:A	0.651238	4.7249	0.02973
4:90724869:G:A	19:45395714:T:C	1.23847	4.72504	0.02973
19:45357003:C:G	19:45377334:G:A	1.23335	4.71732	0.02986
4:90636419:G:A	19:45319631:G:A	0.428959	4.71617	0.02988
19:45361574:G:A	19:45376284:C:G	1.29769	4.71591	0.02988
4:90703029:A:G	19:45345787:A:T	3.27935	4.71122	0.02997
4:90725536:T:C	19:45345787:A:T	3.27935	4.71122	0.02997
4:90625714:T:A	19:45322744:A:G	0.719963	4.71047	0.02998
19:45370941:C:T	19:45500925:T:C	0.625839	4.70615	0.03005
4:90551707:A:G	4:90811698:T:C	0.423981	4.70396	0.03009
4:90624011:A:G	4:90677531:T:C	0.464447	4.70153	0.03014
4:90842971:A:C	19:45372030:C:T	0.479155	4.6986	0.03019
4:90682571:A:G	19:45385102:G:A	0.499545	4.69795	0.0302
4:90597736:T:A	4:90817981:T:C	0.649237	4.69262	0.03029
4:90572322:C:T	19:45507671:A:G	0.383219	4.68961	0.03035
4:90796613:T:A	4:90817848:A:G	1.35996	4.68808	0.03037
4:90622129:T:A	4:90796613:T:A	0.640667	4.68792	0.03038
19:45333834:T:C	19:45398633:G:C	0.770171	4.6859	0.03041
4:90573045:C:A	4:90610327:C:T	0.152286	4.6829	0.03046
4:90671336:G:A	19:45384105:C:T	1.16551	4.67985	0.03052
4:90606180:A:G	4:90677531:T:C	0.453557	4.67623	0.03058
4:90796613:T:A	19:45431403:C:T	0.375454	4.67597	0.03059
4:90636419:G:A	4:90821381:A:G	0.693095	4.66928	0.03071
4:90625809:C:A	4:90653348:C:T	3.67124	4.66751	0.03074
19:45384105:C:T	19:45421100:G:A	0.858392	4.66424	0.0308
4:90697157:T:C	4:90749859:G:A	1.9497	4.66035	0.03087
4:90744993:C:T	19:45447221:G:A	0.309217	4.65944	0.03088
4:90546806:T:C	4:90573045:C:A	2.74114	4.65344	0.03099
19:45380970:G:T	19:45408628:T:C	0.756146	4.65315	0.031
4:90579508:G:A	19:45408836:T:G	0.785248	4.64868	0.03108
19:45369203:G:A	19:45452845:G:A	1.70389	4.64605	0.03112
4:90625809:C:A	4:90711770:T:C	1.94252	4.64066	0.03122
4:90600999:G:A	4:90625809:C:A	2.74142	4.6399	0.03124
4:90551707:A:G	4:90769859:G:C	0.39952	4.63338	0.03136
4:90572322:C:T	19:45372030:C:T	0.388941	4.62906	0.03143
4:90754441:A:T	19:45398633:G:C	1.69882	4.62287	0.03155
4:90785666:C:T	19:45423944:C:T	7.93588	4.61674	0.03166
4:90595940:T:C	19:45334970:A:G	0.343682	4.61618	0.03167
4:90753960:C:T	4:90859279:G:A	1.98366	4.61424	0.03171
4:90682571:A:G	4:90687119:G:A	0.512782	4.61356	0.03172
19:45345787:A:T	19:45479451:A:T	1.47294	4.61347	0.03172
4:90697157:T:C	19:45342815:G:C	1.48068	4.60995	0.03179
4:90774148:C:G	19:45421100:G:A	1.80323	4.60973	0.03179
4:90618694:A:G	19:45363700:A:G	0.419011	4.60825	0.03182
4:90653348:C:T	19:45470344:C:T	0.612632	4.60655	0.03185
4:90574344:A:T	19:45402718:G:C	3.47261	4.59975	0.03198
19:45333834:T:C	19:45447221:G:A	2.02161	4.59678	0.03203
4:90612588:C:T	19:45416831:T:G	0.310771	4.59406	0.03208
19:45382717:G:A	19:45398633:G:C	1.25282	4.58905	0.03218
4:90774148:C:G	19:45477111:C:T	0.444784	4.58639	0.03223
19:45319631:G:A	19:45361646:A:G	1.87362	4.58586	0.03224
4:90574344:A:T	4:90771147:T:A	2.14327	4.57985	0.03235
4:90551782:C:T	4:90636489:G:T	1.53841	4.56913	0.03255
4:90546806:T:C	4:90551707:A:G	1.96889	4.55085	0.0329
19:45406673:G:A	19:45422846:G:A	0.794138	4.54716	0.03297
4:90749859:G:A	19:45361574:G:A	1.61102	4.54417	0.03303
4:90626219:A:G	19:45376284:C:G	0.57264	4.54301	0.03305
19:45344722:G:A	19:45443934:G:T	5.57406	4.54171	0.03308
4:90675980:C:T	19:45313715:T:C	3.35461	4.53666	0.03318
4:90545298:G:C	4:90546806:T:C	3.30385	4.53382	0.03323
4:90675980:C:T	4:90791212:T:G	0.117028	4.53289	0.03325
4:90600198:G:A	4:90600999:G:A	2.42984	4.53223	0.03326
4:90600999:G:A	19:45406673:G:A	0.739722	4.52044	0.03349
4:90595940:T:C	4:90626219:A:G	0.557519	4.51087	0.03368
4:90840246:C:T	19:45477111:C:T	0.616791	4.50831	0.03373
19:45366603:G:A	19:45507671:A:G	0.492084	4.49486	0.034
19:45377334:G:A	19:45507671:A:G	1.8118	4.49248	0.03404
4:90753960:C:T	19:45371093:G:T	2.13578	4.49171	0.03406
4:90780902:C:T	4:90842971:A:C	0.765626	4.49174	0.03406
4:90753960:C:T	19:45443934:G:T	1.61891	4.4831	0.03423
4:90770591:C:T	19:45423944:C:T	7.69093	4.47666	0.03436
4:90573045:C:A	19:45406673:G:A	0.738293	4.47602	0.03437
4:90771524:C:T	4:90790237:G:A	2.10984	4.47109	0.03447
19:45322744:A:G	19:45334970:A:G	2.0697	4.46941	0.03451
4:90744993:C:T	19:45479451:A:T	0.735884	4.45836	0.03473
4:90574344:A:T	19:45416831:T:G	3.04202	4.45365	0.03483
4:90595940:T:C	4:90749859:G:A	0.604894	4.45037	0.03489
4:90551782:C:T	4:90671336:G:A	1.46353	4.44596	0.03498
4:90622129:T:A	19:45372129:A:T	0.72456	4.44468	0.03501
19:45310319:C:G	19:45431403:C:T	2.22824	4.43768	0.03515
4:90574344:A:T	4:90771524:C:T	4.78256	4.42794	0.03535
4:90626219:A:G	19:45357003:C:G	0.60296	4.4264	0.03539
4:90790237:G:A	19:45492559:G:A	1.16293	4.42514	0.03541
4:90626219:A:G	19:45366603:G:A	1.58997	4.42478	0.03542
19:45371188:C:T	19:45425460:A:G	0.417583	4.42331	0.03545
19:45357939:A:G	19:45369203:G:A	1.6633	4.41953	0.03553
4:90627967:G:A	4:90764310:T:C	3.04305	4.41886	0.03554
4:90636418:C:T	4:90697157:T:C	1.21671	4.41511	0.03562
19:45344458:A:G	19:45406673:G:A	1.27538	4.41077	0.03571
4:90671336:G:A	19:45423944:C:T	0.462835	4.41049	0.03572
19:45329438:G:A	19:45416831:T:G	0.360722	4.40954	0.03574
4:90572322:C:T	4:90626219:A:G	0.55526	4.40636	0.0358
19:45398633:G:C	19:45483844:G:A	1.70246	4.40363	0.03586
4:90702781:A:G	19:45479451:A:T	0.738192	4.3987	0.03597
4:90638896:A:G	19:45421204:C:T	2.81561	4.39528	0.03604
4:90661612:G:A	19:45421204:C:T	2.81561	4.39527	0.03604
19:45322744:A:G	19:45461980:C:T	1.77581	4.39369	0.03607
19:45445517:G:A	19:45470344:C:T	2.38047	4.39374	0.03607
4:90606180:A:G	4:90639025:G:T	0.46464	4.39239	0.0361
19:45324958:C:T	19:45335676:A:G	3.20082	4.39042	0.03614
4:90821381:A:G	19:45361574:G:A	1.37927	4.38704	0.03621
4:90682571:A:G	19:45423944:C:T	2.17549	4.3817	0.03633
4:90744993:C:T	4:90817848:A:G	1.27618	4.37751	0.03642
4:90636419:G:A	4:90840246:C:T	0.643771	4.37103	0.03655
19:45313715:T:C	19:45445517:G:A	2.80083	4.37141	0.03655
4:90624011:A:G	4:90639025:G:T	0.47703	4.37099	0.03656
4:90600198:G:A	19:45421204:C:T	3.86272	4.36407	0.0367
19:45354044:T:G	19:45371188:C:T	2.11328	4.36171	0.03676
4:90546806:T:C	4:90600999:G:A	2.65329	4.36113	0.03677
4:90840246:C:T	19:45376284:C:G	0.631318	4.35644	0.03687
4:90738839:T:G	4:90771147:T:A	2.96779	4.34877	0.03704
4:90610135:A:T	4:90626219:A:G	0.432468	4.34826	0.03705
4:90545360:G:A	4:90627967:G:A	7.1924	4.34321	0.03716
4:90610135:A:T	4:90811698:T:C	0.477214	4.34192	0.03718
4:90772951:G:T	4:90821381:A:G	2.89121	4.33914	0.03725
4:90791212:T:G	19:45414392:G:T	4.31024	4.33584	0.03732
4:90790237:G:A	19:45385102:G:A	1.94525	4.33302	0.03738
4:90565769:T:G	19:45376284:C:G	0.59378	4.33099	0.03742
4:90814677:C:T	19:45395714:T:C	1.68697	4.329	0.03747
4:90703029:A:G	19:45377334:G:A	0.541978	4.32855	0.03748
4:90725536:T:C	19:45377334:G:A	0.541978	4.32855	0.03748
4:90796613:T:A	19:45398633:G:C	0.674919	4.32765	0.0375
19:45376284:C:G	19:45421204:C:T	1.73908	4.32725	0.03751
4:90654664:G:A	4:90851676:C:T	0.666776	4.32511	0.03755
4:90625809:C:A	19:45447221:G:A	3.97989	4.31925	0.03768
4:90675980:C:T	4:90786585:A:G	0.099322	4.31731	0.03773
19:45344722:G:A	19:45356674:A:G	0.207516	4.31567	0.03776
4:90770591:C:T	19:45395714:T:C	0.440397	4.30689	0.03796
4:90706996:G:A	19:45416831:T:G	2.33412	4.30486	0.038
4:90610135:A:T	19:45374350:T:C	0.693565	4.30276	0.03805
4:90780902:C:T	19:45313715:T:C	1.4406	4.30289	0.03805
4:90565769:T:G	19:45329438:G:A	2.0714	4.30115	0.03809
4:90612588:C:T	19:45395714:T:C	0.511369	4.29674	0.03819
4:90713259:G:A	19:45382675:G:A	0.335942	4.29515	0.03822
4:90545298:G:C	4:90697157:T:C	0.656672	4.2915	0.0383
4:90749859:G:A	19:45384105:C:T	1.48758	4.29144	0.0383
19:45325391:C:T	19:45379746:A:G	1.26725	4.28316	0.03849
4:90545360:G:A	4:90711770:T:C	0.668469	4.28143	0.03853
19:45395714:T:C	19:45422846:G:A	0.792661	4.27964	0.03857
19:45325337:C:T	19:45361574:G:A	0.486308	4.2774	0.03862
4:90711770:T:C	19:45382675:G:A	0.636306	4.27727	0.03863
4:90842971:A:C	19:45357003:C:G	0.849388	4.27126	0.03876
19:45378144:C:T	19:45380970:G:T	1.33754	4.27126	0.03876
4:90545360:G:A	19:45402718:G:C	2.06254	4.26531	0.0389
4:90744993:C:T	4:90807488:T:C	2.28193	4.26291	0.03895
4:90661612:G:A	19:45483844:G:A	2.12614	4.2626	0.03896
4:90551782:C:T	4:90573045:C:A	2.32973	4.26104	0.039
19:45374350:T:C	19:45402718:G:C	0.41502	4.25695	0.03909
19:45395714:T:C	19:45425460:A:G	1.21411	4.25566	0.03912
4:90785666:C:T	19:45452845:G:A	0.375336	4.24504	0.03937
4:90842971:A:C	19:45385102:G:A	0.500418	4.23838	0.03952
4:90545360:G:A	19:45408836:T:G	0.671694	4.23767	0.03954
4:90579508:G:A	4:90811698:T:C	0.496688	4.23642	0.03957
19:45384105:C:T	19:45409579:C:T	2.12817	4.23483	0.0396
4:90820793:G:A	19:45377334:G:A	0.549886	4.23455	0.03961
4:90642182:A:G	19:45416831:T:G	2.31576	4.23004	0.03971
4:90764310:T:C	19:45447221:G:A	0.330707	4.22909	0.03974
4:90785666:C:T	19:45395714:T:C	0.444136	4.22823	0.03976
19:45354044:T:G	19:45425762:T:G	0.578829	4.22759	0.03977
4:90600198:G:A	19:45313715:T:C	1.76719	4.22078	0.03993
19:45378144:C:T	19:45389596:G:A	2.2991	4.22023	0.03994
19:45383061:G:T	19:45408836:T:G	1.15957	4.21942	0.03996
4:90686133:T:C	19:45423944:C:T	8.49919	4.21586	0.04005
4:90769859:G:C	19:45361646:A:G	0.528139	4.21393	0.04009
4:90706996:G:A	19:45361646:A:G	2.3117	4.21185	0.04014
4:90744993:C:T	19:45384105:C:T	1.24041	4.20937	0.0402
4:90711990:C:A	4:90851676:C:T	2.74587	4.20917	0.04021
4:90675980:C:T	4:90796613:T:A	0.135039	4.20565	0.04029
19:45402718:G:C	19:45481282:G:C	2.66033	4.20268	0.04036
4:90744216:G:A	4:90807488:T:C	2.45053	4.2014	0.04039
4:90817981:T:C	19:45361646:A:G	0.546419	4.19577	0.04052
19:45322744:A:G	19:45422846:G:A	1.24537	4.1896	0.04067
4:90671336:G:A	4:90697157:T:C	1.21833	4.18891	0.04069
19:45408836:T:G	19:45447221:G:A	0.497692	4.18263	0.04084
4:90606180:A:G	4:90780902:C:T	0.221684	4.18224	0.04085
4:90820793:G:A	19:45470344:C:T	0.561422	4.18233	0.04085
4:90713259:G:A	4:90780902:C:T	0.546359	4.18138	0.04087
4:90610135:A:T	19:45478352:A:G	0.280374	4.17414	0.04105
4:90634212:G:A	19:45369203:G:A	3.23136	4.17173	0.0411
4:90671336:G:A	4:90713259:G:A	0.671696	4.17204	0.0411
4:90590969:A:G	19:45389596:G:A	2.43226	4.1715	0.04111
4:90794603:T:C	19:45477111:C:T	0.462301	4.16995	0.04115
4:90551782:C:T	4:90666291:G:A	1.53628	4.16594	0.04124
4:90545298:G:C	4:90821381:A:G	0.679323	4.16385	0.0413
4:90739248:T:C	19:45382675:G:A	0.341572	4.1635	0.0413
4:90597736:T:A	4:90791212:T:G	0.619421	4.16045	0.04138
4:90627967:G:A	4:90744993:C:T	2.94311	4.16018	0.04138
19:45395714:T:C	19:45398633:G:C	1.27518	4.15455	0.04152
4:90606180:A:G	4:90636418:C:T	0.580436	4.15311	0.04156
4:90610135:A:T	4:90748966:T:A	0.474165	4.15237	0.04158
4:90702781:A:G	4:90807488:T:C	2.25653	4.14873	0.04167
4:90751069:C:T	19:45357939:A:G	2.15966	4.14629	0.04173
19:45361646:A:G	19:45421100:G:A	1.31243	4.14229	0.04182
19:45340138:G:A	19:45377842:G:C	0.511288	4.14207	0.04183
4:90573045:C:A	19:45343962:C:T	2.95257	4.13525	0.042
4:90764310:T:C	19:45384105:C:T	1.24219	4.135	0.042
4:90711990:C:A	19:45500712:C:T	1.94237	4.13275	0.04206
4:90764324:A:G	19:45470344:C:T	0.555258	4.13156	0.04209
4:90719196:A:T	4:90807488:T:C	2.43188	4.1299	0.04213
4:90821381:A:G	19:45483844:G:A	0.48488	4.12943	0.04214
19:45361646:A:G	19:45447221:G:A	2.1138	4.1259	0.04223
4:90756077:T:G	19:45382675:G:A	0.343374	4.1229	0.04231
4:90573045:C:A	19:45389174:T:A	0.57854	4.11922	0.0424
4:90642182:A:G	19:45361646:A:G	2.29087	4.11851	0.04242
4:90636418:C:T	19:45356995:C:T	1.73786	4.11527	0.0425
4:90610135:A:T	4:90627967:G:A	2.75645	4.11408	0.04253
4:90626219:A:G	19:45344458:A:G	0.527291	4.11105	0.0426
4:90545360:G:A	19:45369203:G:A	0.280541	4.10576	0.04274
4:90842971:A:C	19:45362033:G:A	0.482273	4.10437	0.04277
19:45425762:T:G	19:45500925:T:C	0.457195	4.1027	0.04281
19:45343579:G:A	19:45377842:G:C	2.08947	4.10232	0.04282
19:45322744:A:G	19:45443934:G:T	1.70727	4.10064	0.04287
19:45334970:A:G	19:45443934:G:T	11.0491	4.09928	0.0429
4:90551707:A:G	19:45322891:C:T	2.26397	4.09555	0.043
4:90794603:T:C	19:45377334:G:A	0.550276	4.09138	0.0431
4:90545360:G:A	19:45422846:G:A	1.6817	4.08889	0.04317
4:90551782:C:T	19:45426792:G:A	2.06258	4.08774	0.0432
4:90697157:T:C	4:90724869:G:A	1.24599	4.08774	0.0432
4:90851676:C:T	19:45398633:G:C	0.697341	4.08651	0.04323
4:90595940:T:C	19:45384105:C:T	1.20102	4.08537	0.04326
4:90675980:C:T	19:45362033:G:A	8.61257	4.08494	0.04327
19:45309634:G:A	19:45340138:G:A	1.73396	4.08401	0.04329
4:90626219:A:G	19:45313715:T:C	1.67176	4.08299	0.04332
19:45371188:C:T	19:45483844:G:A	3.27239	4.08083	0.04337
4:90565769:T:G	19:45421100:G:A	1.49008	4.07726	0.04346
4:90579508:G:A	19:45416741:C:T	1.30662	4.0765	0.04348
4:90627967:G:A	4:90702781:A:G	2.91098	4.0764	0.04349
19:45340138:G:A	19:45431403:C:T	0.529205	4.07461	0.04353
4:90595940:T:C	4:90807488:T:C	2.00795	4.07231	0.04359
4:90565769:T:G	19:45322891:C:T	2.41937	4.0703	0.04364
4:90711990:C:A	19:45479451:A:T	0.39113	4.06381	0.04381
4:90597736:T:A	4:90724869:G:A	0.777753	4.06196	0.04386
4:90622129:T:A	19:45422846:G:A	0.685647	4.05943	0.04393
19:45421100:G:A	19:45422846:G:A	1.28383	4.05935	0.04393
4:90610327:C:T	19:45409579:C:T	3.48423	4.05878	0.04394
19:45309634:G:A	19:45344458:A:G	1.95302	4.05419	0.04406
19:45374350:T:C	19:45425460:A:G	0.786632	4.05325	0.04409
4:90764324:A:G	19:45345787:A:T	3.003	4.04409	0.04433
19:45335676:A:G	19:45369203:G:A	0.607397	4.04345	0.04434
4:90565769:T:G	19:45389174:T:A	0.289957	4.04117	0.0444
4:90653348:C:T	4:90840246:C:T	0.548565	4.03776	0.04449
4:90744248:C:T	4:90786585:A:G	2.63005	4.03637	0.04453
4:90817848:A:G	19:45372030:C:T	1.87516	4.02979	0.0447
4:90597736:T:A	19:45416741:C:T	1.31398	4.02926	0.04472
4:90744248:C:T	4:90859279:G:A	1.87392	4.0288	0.04473
19:45319631:G:A	19:45500925:T:C	0.641793	4.02821	0.04475
4:90634212:G:A	19:45448036:T:C	0.631253	4.02587	0.04481
4:90754441:A:T	4:90814677:C:T	0.251697	4.0229	0.04489
19:45357939:A:G	19:45500925:T:C	0.855777	4.02181	0.04492
4:90627967:G:A	4:90636419:G:A	3.13906	4.01937	0.04498
4:90764310:T:C	19:45319631:G:A	0.498063	4.01868	0.045
4:90595940:T:C	19:45445517:G:A	0.374693	4.01836	0.04501
19:45335676:A:G	19:45398633:G:C	1.21684	4.01817	0.04501
19:45356674:A:G	19:45425762:T:G	1.67248	4.01137	0.04519
19:45367905:A:G	19:45477111:C:T	0.483141	4.01117	0.0452
4:90625714:T:A	19:45372030:C:T	0.126243	4.00915	0.04525
19:45361646:A:G	19:45380970:G:T	1.25827	4.00791	0.04529
4:90687119:G:A	19:45448036:T:C	0.633816	4.00146	0.04546
4:90820793:G:A	19:45361574:G:A	1.96687	3.99627	0.0456
4:90595940:T:C	4:90790237:G:A	1.20867	3.99596	0.04561
4:90546806:T:C	4:90816294:A:G	2.6324	3.99429	0.04565
19:45426792:G:A	19:45479451:A:T	1.69634	3.99053	0.04576
4:90764324:A:G	19:45477111:C:T	0.479702	3.98814	0.04582
4:90817848:A:G	4:90842971:A:C	0.867871	3.98539	0.0459
4:90687119:G:A	19:45369203:G:A	3.14424	3.98423	0.04593
19:45426792:G:A	19:45452845:G:A	1.6836	3.98242	0.04598
4:90671336:G:A	19:45443934:G:T	1.51974	3.98042	0.04603
4:90636419:G:A	19:45421100:G:A	1.26026	3.9802	0.04604
4:90706996:G:A	4:90771147:T:A	2.67521	3.97968	0.04605
4:90610135:A:T	19:45362033:G:A	0.289195	3.97881	0.04608
19:45367473:A:G	19:45421204:C:T	1.73445	3.97814	0.04609
4:90579508:G:A	4:90791212:T:G	0.628163	3.97746	0.04611
19:45366603:G:A	19:45398633:G:C	1.23547	3.97517	0.04618
4:90807538:C:A	19:45421204:C:T	3.37014	3.97468	0.04619
19:45378144:C:T	19:45421204:C:T	2.42844	3.97266	0.04624
4:90764324:A:G	19:45377334:G:A	0.559248	3.96835	0.04636
19:45431403:C:T	19:45500925:T:C	0.552858	3.9663	0.04642
19:45323243:A:G	19:45362033:G:A	2.04224	3.96515	0.04645
4:90600999:G:A	19:45426792:G:A	0.500844	3.96261	0.04652
4:90675980:C:T	4:90711770:T:C	3.18997	3.95905	0.04662
4:90600999:G:A	19:45416741:C:T	0.734504	3.95832	0.04664
4:90702781:A:G	4:90817848:A:G	1.26117	3.95797	0.04665
4:90574344:A:T	4:90697157:T:C	2.33809	3.95772	0.04666
4:90654664:G:A	4:90807488:T:C	2.3732	3.95534	0.04672
19:45323243:A:G	19:45361646:A:G	1.29734	3.95242	0.0468
4:90772725:A:G	19:45425460:A:G	0.740015	3.95207	0.04681
19:45363700:A:G	19:45382675:G:A	0.377923	3.95171	0.04682
4:90551782:C:T	19:45322891:C:T	2.18175	3.95128	0.04684
4:90625809:C:A	19:45421100:G:A	0.616824	3.94975	0.04688
19:45366603:G:A	19:45425762:T:G	1.97413	3.94966	0.04688
4:90622129:T:A	19:45354044:T:G	0.762835	3.94505	0.04701
4:90636419:G:A	19:45374350:T:C	0.66969	3.94297	0.04707
19:45345787:A:T	19:45452845:G:A	1.42179	3.94233	0.04709
4:90686133:T:C	19:45361646:A:G	2.00857	3.94192	0.0471
19:45374350:T:C	19:45481282:G:C	0.292459	3.94183	0.0471
4:90551782:C:T	4:90600999:G:A	2.25467	3.94161	0.04711
4:90545298:G:C	4:90828422:G:T	5.72393	3.93965	0.04716
4:90551707:A:G	4:90739248:T:C	0.466591	3.93338	0.04734
19:45310319:C:G	19:45376284:C:G	1.35512	3.93343	0.04734
19:45500925:T:C	0	2.25275	3.93233	0.04737
19:45369203:G:A	19:45479451:A:T	1.65332	3.92943	0.04745
19:45366603:G:A	19:45371188:C:T	0.410986	3.92895	0.04746
4:90828422:G:T	19:45461980:C:T	9.37138	3.92669	0.04753
4:90545298:G:C	4:90859279:G:A	0.496151	3.92378	0.04761
4:90753960:C:T	4:90786585:A:G	2.59396	3.92075	0.04769
19:45389174:T:A	19:45425762:T:G	2.62703	3.9172	0.04779
4:90595940:T:C	19:45507671:A:G	0.418489	3.9169	0.0478
4:90719196:A:T	19:45431403:C:T	0.402773	3.9156	0.04784
4:90595940:T:C	4:90666291:G:A	1.26307	3.91277	0.04792
4:90572322:C:T	4:90764324:A:G	0.506899	3.91172	0.04795
4:90796613:T:A	19:45377842:G:C	0.430669	3.90903	0.04803
4:90686133:T:C	19:45395714:T:C	1.79037	3.90352	0.04818
4:90545298:G:C	4:90666291:G:A	1.41538	3.89802	0.04834
4:90600999:G:A	19:45343962:C:T	2.85931	3.8961	0.0484
4:90816294:A:G	19:45409579:C:T	2.34701	3.89276	0.04849
19:45313737:C:T	19:45478352:A:G	4.88776	3.89033	0.04856
19:45357003:C:G	19:45376284:C:G	1.21362	3.88873	0.04861
4:90859279:G:A	19:45313737:C:T	3.00434	3.88459	0.04873
4:90551707:A:G	4:90756077:T:G	0.469051	3.87947	0.04888
19:45422561:T:G	19:45452845:G:A	1.49707	3.87937	0.04888
4:90828422:G:T	19:45443934:G:T	9.1981	3.87829	0.04891
19:45356995:C:T	19:45477111:C:T	0.465515	3.87829	0.04891
4:90677531:T:C	19:45389596:G:A	2.57448	3.87547	0.049
19:45374350:T:C	19:45425762:T:G	2.31886	3.87524	0.049
4:90770591:C:T	19:45452845:G:A	0.39235	3.8711	0.04912
4:90546222:C:T	19:45395714:T:C	0.549651	3.86855	0.0492
19:45325337:C:T	19:45483844:G:A	3.32527	3.86729	0.04924
4:90682571:A:G	4:90739248:T:C	0.73467	3.86522	0.0493
19:45371188:C:T	19:45382717:G:A	0.431767	3.8582	0.0495
4:90851676:C:T	19:45384105:C:T	1.2707	3.85551	0.04958
19:45406673:G:A	19:45421100:G:A	1.21661	3.85504	0.0496
4:90738839:T:G	4:90790237:G:A	2.68746	3.85378	0.04963
4:90622129:T:A	4:90816294:A:G	0.629095	3.85308	0.04965
4:90625809:C:A	4:90675980:C:T	0.083847	3.85285	0.04966
4:90573045:C:A	19:45395714:T:C	0.732278	3.85065	0.04973
19:45371188:C:T	19:45421100:G:A	2.16567	3.84945	0.04976
4:90744216:G:A	19:45431403:C:T	0.405976	3.84829	0.0498
4:90545360:G:A	4:90687119:G:A	0.133467	3.84672	0.04984
4:90653348:C:T	19:45452845:G:A	0.532592	3.84546	0.04988
4:90748966:T:A	19:45377334:G:A	0.560696	3.8437	0.04993
4:90764324:A:G	19:45421100:G:A	1.69585	3.8423	0.04997

## Sheet: SupplementaryTable_4
Supplementary Table 4a: Model-Based Multifactor Dimensionality Reduction Method of SNPxSNP Interaction for RBD of APOE and SNCA with permutation testing								Supplementary Table 4b: Model-Based Multifactor Dimensionality Reduction Method of SNPxSNPxSNP Interaction for RBD of APOE and SNCA with permutation testing
First SNP	Second SNP	F-value	p-value					First SNP	Second SNP	Third SNP	F-value	p-value
4:90706996:G:A	19:45322891:C:T	20.668	0.317682					4:90626219:A:G	19:45374350:T:C	19:45406673:G:A	31.319	0.884116
4:90642182:A:G	19:45322891:C:T	20.527	0.331668					4:90606180:A:G	4:90610135:A:T	4:90769859:G:C	29.657	0.977023
4:90738839:T:G	19:45322891:C:T	18.243	0.684316					4:90565769:T:G	19:45343579:G:A	19:45416741:C:T	27.551	0.999001
4:90786585:A:G	19:45322891:C:T	17.65	0.769231					4:90682571:A:G	19:45383061:G:T	19:45408836:T:G	27.445	0.999001
4:90697157:T:C	19:45408836:T:G	17.38	0.806194					4:90764310:T:C	19:45357003:C:G	19:45395714:T:C	27.411	0.999001
19:45333834:T:C	19:45379746:A:G	17.324	0.812188					4:90744993:C:T	19:45357003:C:G	19:45395714:T:C	27.373	1
4:90625809:C:A	4:90671336:G:A	16.565	0.894106					4:90702781:A:G	19:45357003:C:G	19:45395714:T:C	27.335	1
4:90811698:T:C	19:45322891:C:T	15.57	0.973027					4:90771147:T:A	19:45383061:G:T	19:45408836:T:G	26.364	1
4:90565769:T:G	19:45416741:C:T	15.123	0.983017					4:90702781:A:G	4:90706996:G:A	19:45322891:C:T	25.721	1
4:90697157:T:C	19:45425762:T:G	14.879	0.992008					19:45347911:C:A	19:45383061:G:T	19:45408836:T:G	25.707	1
4:90627967:G:A	4:90634212:G:A	14.407	0.999001					4:90706996:G:A	4:90744993:C:T	19:45322891:C:T	25.695	1
4:90626219:A:G	19:45374350:T:C	14.396	0.999001					4:90706996:G:A	4:90713259:G:A	19:45322891:C:T	25.606	1
4:90627967:G:A	4:90687119:G:A	14.1	0.999001					4:90706996:G:A	4:90764310:T:C	19:45322891:C:T	25.597	1
4:90627967:G:A	4:90653348:C:T	13.965	0.999001					4:90642182:A:G	4:90702781:A:G	19:45322891:C:T	25.581	1
4:90634212:G:A	4:90825463:G:A	13.543	0.999001					4:90642182:A:G	4:90744993:C:T	19:45322891:C:T	25.556	1
4:90610135:A:T	4:90769859:G:C	13.329	1					4:90706996:G:A	4:90847859:C:T	19:45322891:C:T	25.52	1
4:90687119:G:A	4:90825463:G:A	13.246	1					4:90642182:A:G	4:90713259:G:A	19:45322891:C:T	25.466	1
4:90572322:C:T	4:90666291:G:A	13.227	1					4:90642182:A:G	4:90764310:T:C	19:45322891:C:T	25.457	1
4:90653348:C:T	4:90825463:G:A	13.114	1					4:90706996:G:A	19:45322891:C:T	19:45343962:C:T	25.436	1
4:90626219:A:G	19:45367473:A:G	13.037	1					4:90642182:A:G	4:90847859:C:T	19:45322891:C:T	25.38	1
4:90791212:T:G	19:45322891:C:T	12.895	1					4:90642182:A:G	19:45322891:C:T	19:45343962:C:T	25.36	1
4:90573045:C:A	4:90666291:G:A	12.778	1					4:90573045:C:A	4:90625809:C:A	4:90666291:G:A	25.319	1
19:45351891:A:G	19:45379746:A:G	12.662	1					4:90771524:C:T	4:90811698:T:C	19:45322891:C:T	24.995	1
4:90565769:T:G	19:45416831:T:G	12.617	1					4:90551782:C:T	4:90565769:T:G	19:45416831:T:G	24.97	1
4:90595940:T:C	4:90825463:G:A	12.534	1					4:90565769:T:G	4:90590969:A:G	19:45416831:T:G	24.959	1
4:90565769:T:G	19:45395714:T:C	12.511	1					4:90697157:T:C	4:90851676:C:T	19:45408836:T:G	24.955	1
4:90600198:G:A	19:45416831:T:G	12.458	1					4:90697157:T:C	19:45395714:T:C	19:45398633:G:C	24.833	1
4:90654664:G:A	4:90825463:G:A	12.288	1					4:90626219:A:G	19:45372129:A:T	19:45406673:G:A	24.751	1
4:90626219:A:G	19:45372129:A:T	12.186	1					4:90600198:G:A	4:90622129:T:A	19:45416831:T:G	24.676	1
4:90625809:C:A	4:90666291:G:A	12.167	1					4:90697157:T:C	19:45344458:A:G	19:45408836:T:G	24.651	1
19:45361646:A:G	19:45408836:T:G	12.067	1					4:90677531:T:C	19:45374350:T:C	19:45406673:G:A	24.622	1
4:90771524:C:T	19:45322891:C:T	12.041	1					4:90625809:C:A	4:90671336:G:A	19:45421100:G:A	24.515	1
4:90738839:T:G	19:45325337:C:T	12.019	1					4:90565769:T:G	4:90784640:T:C	19:45416741:C:T	24.404	1
4:90590969:A:G	19:45416831:T:G	12.016	1					4:90697157:T:C	19:45354044:T:G	19:45408836:T:G	24.244	1
4:90677531:T:C	19:45374350:T:C	11.978	1					4:90574344:A:T	4:90627967:G:A	4:90653348:C:T	24.18	1
4:90600198:G:A	19:45356674:A:G	11.84	1					19:45347911:C:A	19:45361574:G:A	19:45408836:T:G	24.171	1
4:90625809:C:A	4:90636489:G:T	11.84	1					4:90626219:A:G	19:45361646:A:G	19:45374350:T:C	24.17	1
4:90786585:A:G	19:45325337:C:T	11.831	1					4:90590969:A:G	4:90622129:T:A	19:45416831:T:G	24.169	1
4:90606180:A:G	4:90610135:A:T	11.749	1					4:90624011:A:G	19:45333834:T:C	19:45379746:A:G	24.109	1
4:90639025:G:T	19:45374350:T:C	11.688	1					4:90600198:G:A	4:90636419:G:A	19:45416831:T:G	24.072	1
19:45374350:T:C	19:45406673:G:A	11.684	1					4:90622129:T:A	4:90702781:A:G	19:45380970:G:T	24.003	1
4:90682571:A:G	19:45366603:G:A	11.67	1					4:90606180:A:G	4:90626219:A:G	19:45374350:T:C	23.992	1
4:90675980:C:T	19:45322891:C:T	11.533	1					4:90639025:G:T	19:45374350:T:C	19:45406673:G:A	23.989	1
19:45361574:G:A	19:45421100:G:A	11.444	1					4:90600999:G:A	4:90625809:C:A	4:90666291:G:A	23.944	1
19:45357003:C:G	19:45425460:A:G	11.351	1					4:90572322:C:T	4:90624011:A:G	4:90666291:G:A	23.837	1
19:45395714:T:C	19:45398633:G:C	11.334	1					4:90626219:A:G	4:90807488:T:C	19:45374350:T:C	23.681	1
4:90600999:G:A	19:45416741:C:T	11.327	1					4:90597736:T:A	4:90842971:A:C	19:45380970:G:T	23.629	1
4:90551782:C:T	19:45416831:T:G	11.31	1					4:90697157:T:C	19:45361574:G:A	19:45395714:T:C	23.546	1
4:90625809:C:A	19:45322891:C:T	11.278	1					19:45361574:G:A	19:45421100:G:A	19:45425762:T:G	23.496	1
4:90697157:T:C	19:45342815:G:C	11.255	1					4:90622129:T:A	4:90744993:C:T	19:45380970:G:T	23.48	1
4:90851676:C:T	19:45421100:G:A	11.234	1					4:90697157:T:C	19:45408836:T:G	19:45470344:C:T	23.406	1
4:90784640:T:C	19:45406673:G:A	11.23	1					19:45338447:A:T	19:45347911:C:A	19:45421100:G:A	23.378	1
4:90764310:T:C	19:45389174:T:A	11.203	1					4:90654664:G:A	4:90706996:G:A	19:45322891:C:T	23.295	1
19:45367905:A:G	19:45452845:G:A	11.156	1					4:90595940:T:C	4:90622129:T:A	19:45380970:G:T	23.274	1
4:90606180:A:G	4:90622129:T:A	11.154	1					4:90625714:T:A	4:90625809:C:A	19:45322891:C:T	23.192	1
4:90546616:G:A	19:45414392:G:T	11.109	1					4:90642182:A:G	4:90654664:G:A	19:45322891:C:T	23.155	1
4:90842971:A:C	19:45380970:G:T	11.071	1					4:90738839:T:G	19:45322891:C:T	19:45343962:C:T	23.14	1
19:45357003:C:G	19:45378144:C:T	11.07	1					4:90702781:A:G	4:90738839:T:G	19:45322891:C:T	23.073	1
4:90600999:G:A	4:90666291:G:A	11.023	1					4:90738839:T:G	4:90744993:C:T	19:45322891:C:T	23.049	1
4:90842971:A:C	19:45382717:G:A	11.014	1					4:90579508:G:A	4:90842971:A:C	19:45380970:G:T	23.026	1
4:90859279:G:A	19:45414392:G:T	11.009	1					4:90713259:G:A	4:90738839:T:G	19:45322891:C:T	22.967	1
19:45338447:A:T	19:45384105:C:T	10.988	1					4:90610135:A:T	4:90624011:A:G	4:90769859:G:C	22.958	1
4:90686133:T:C	19:45406673:G:A	10.979	1					4:90738839:T:G	4:90764310:T:C	19:45322891:C:T	22.957	1
4:90654664:G:A	19:45333834:T:C	10.957	1					4:90738839:T:G	4:90739248:T:C	19:45322891:C:T	22.948	1
19:45344458:A:G	19:45416831:T:G	10.929	1					4:90606180:A:G	4:90610135:A:T	4:90756077:T:G	22.946	1
4:90639025:G:T	19:45372129:A:T	10.912	1					4:90738839:T:G	4:90756077:T:G	19:45322891:C:T	22.942	1
19:45372030:C:T	19:45372129:A:T	10.904	1					4:90706996:G:A	4:90751069:C:T	19:45322891:C:T	22.919	1
19:45470344:C:T	19:45479451:A:T	10.823	1					4:90606180:A:G	4:90610135:A:T	4:90739248:T:C	22.903	1
4:90771147:T:A	19:45408836:T:G	10.793	1					4:90738839:T:G	4:90847859:C:T	19:45322891:C:T	22.887	1
4:90597736:T:A	19:45370941:C:T	10.755	1					4:90597736:T:A	4:90622129:T:A	19:45322891:C:T	22.865	1
4:90565769:T:G	19:45422846:G:A	10.639	1					4:90786585:A:G	19:45322891:C:T	19:45343962:C:T	22.852	1
4:90625809:C:A	4:90636418:C:T	10.54	1					4:90597736:T:A	4:90622129:T:A	4:90842971:A:C	22.84	1
4:90675980:C:T	19:45325337:C:T	10.461	1					4:90574344:A:T	4:90653348:C:T	4:90825463:G:A	22.825	1
19:45421100:G:A	19:45425762:T:G	10.453	1					19:45374350:T:C	19:45406673:G:A	19:45425762:T:G	22.806	1
4:90625714:T:A	19:45361646:A:G	10.439	1					19:45357003:C:G	19:45371188:C:T	19:45500712:C:T	22.784	1
4:90574344:A:T	4:90627967:G:A	10.424	1					4:90624011:A:G	4:90677531:T:C	19:45374350:T:C	22.772	1
4:90626219:A:G	19:45406673:G:A	10.399	1					4:90642182:A:G	4:90751069:C:T	19:45322891:C:T	22.772	1
4:90625809:C:A	19:45313715:T:C	10.365	1					19:45374350:T:C	19:45406673:G:A	19:45445517:G:A	22.721	1
4:90600198:G:A	19:45389174:T:A	10.347	1					4:90697157:T:C	19:45408836:T:G	19:45448036:T:C	22.664	1
4:90686133:T:C	19:45351891:A:G	10.321	1					4:90719196:A:T	19:45338447:A:T	19:45384105:C:T	22.663	1
19:45335676:A:G	19:45369203:G:A	10.32	1					4:90574344:A:T	4:90706996:G:A	19:45322891:C:T	22.659	1
19:45357003:C:G	19:45402718:G:C	10.307	1					4:90618694:A:G	4:90761357:T:A	19:45425460:A:G	22.629	1
4:90597736:T:A	19:45402718:G:C	10.287	1					4:90744216:G:A	19:45338447:A:T	19:45384105:C:T	22.606	1
4:90811698:T:C	19:45325337:C:T	10.265	1					4:90618694:A:G	4:90706996:G:A	19:45322891:C:T	22.595	1
4:90606180:A:G	4:90624011:A:G	10.259	1					4:90618694:A:G	4:90772725:A:G	19:45425460:A:G	22.595	1
19:45347911:C:A	19:45406673:G:A	10.242	1					4:90597736:T:A	19:45335676:A:G	19:45402718:G:C	22.561	1
4:90780902:C:T	19:45310319:C:G	10.222	1					4:90551782:C:T	4:90687119:G:A	19:45416831:T:G	22.552	1
19:45322891:C:T	19:45421100:G:A	10.198	1					4:90565769:T:G	4:90784640:T:C	19:45406673:G:A	22.546	1
4:90612588:C:T	19:45416741:C:T	10.191	1					4:90606180:A:G	4:90610135:A:T	4:90713259:G:A	22.522	1
4:90622129:T:A	4:90666291:G:A	10.186	1					4:90574344:A:T	4:90642182:A:G	19:45322891:C:T	22.513	1
4:90754441:A:T	19:45421100:G:A	10.172	1					4:90706996:G:A	4:90807538:C:A	19:45322891:C:T	22.502	1
4:90677531:T:C	19:45372129:A:T	10.164	1					4:90671336:G:A	4:90682571:A:G	19:45421100:G:A	22.483	1
19:45380970:G:T	19:45398633:G:C	10.129	1					4:90565769:T:G	4:90600999:G:A	19:45416741:C:T	22.48	1
19:45356674:A:G	19:45425460:A:G	10.125	1					4:90702781:A:G	4:90786585:A:G	19:45322891:C:T	22.468	1
19:45335676:A:G	19:45382717:G:A	10.12	1					4:90546222:C:T	4:90590969:A:G	19:45416831:T:G	22.461	1
4:90573045:C:A	19:45416741:C:T	10.118	1					4:90706996:G:A	4:90711990:C:A	19:45322891:C:T	22.46	1
4:90706996:G:A	19:45313715:T:C	10.079	1					4:90618694:A:G	4:90642182:A:G	19:45322891:C:T	22.456	1
4:90546222:C:T	19:45416741:C:T	10.023	1					4:90744993:C:T	4:90786585:A:G	19:45322891:C:T	22.445	1
4:90574344:A:T	4:90825463:G:A	10.018	1					4:90565769:T:G	4:90625809:C:A	19:45416831:T:G	22.438	1
19:45367905:A:G	19:45425460:A:G	10.007	1					4:90625809:C:A	4:90749859:G:A	19:45322891:C:T	22.425	1
4:90687119:G:A	19:45479451:A:T	9.982	1					19:45395714:T:C	19:45398633:G:C	19:45479451:A:T	22.407	1
4:90697157:T:C	19:45395714:T:C	9.964	1					4:90612588:C:T	19:45313715:T:C	19:45421100:G:A	22.399	1
4:90821381:A:G	19:45421100:G:A	9.941	1					4:90706996:G:A	19:45322891:C:T	19:45426792:G:A	22.398	1
4:90744993:C:T	19:45310319:C:G	9.94	1					4:90713259:G:A	4:90786585:A:G	19:45322891:C:T	22.363	1
4:90642182:A:G	19:45313715:T:C	9.903	1					4:90642182:A:G	4:90807538:C:A	19:45322891:C:T	22.362	1
4:90790237:G:A	4:90859279:G:A	9.893	1					4:90764310:T:C	4:90786585:A:G	19:45322891:C:T	22.355	1
4:90702781:A:G	19:45310319:C:G	9.887	1					4:90739248:T:C	4:90786585:A:G	19:45322891:C:T	22.345	1
4:90764310:T:C	19:45389596:G:A	9.831	1					4:90756077:T:G	4:90786585:A:G	19:45322891:C:T	22.339	1
4:90579508:G:A	19:45402718:G:C	9.798	1					4:90622129:T:A	4:90791212:T:G	19:45322891:C:T	22.333	1
4:90744993:C:T	19:45389174:T:A	9.774	1					4:90642182:A:G	4:90711990:C:A	19:45322891:C:T	22.32	1
4:90711770:T:C	4:90724869:G:A	9.759	1					4:90786585:A:G	4:90817981:T:C	19:45322891:C:T	22.311	1
19:45356995:C:T	19:45452845:G:A	9.743	1					4:90786585:A:G	4:90847859:C:T	19:45322891:C:T	22.285	1
19:45310319:C:G	19:45443934:G:T	9.735	1					4:90842971:A:C	19:45357003:C:G	19:45382717:G:A	22.229	1
4:90682571:A:G	19:45380970:G:T	9.721	1					4:90642182:A:G	19:45322891:C:T	19:45426792:G:A	22.225	1
4:90610135:A:T	4:90625714:T:A	9.719	1					4:90769859:G:C	4:90786585:A:G	19:45322891:C:T	22.219	1
4:90597736:T:A	4:90622129:T:A	9.61	1					4:90595940:T:C	4:90796613:T:A	19:45335676:A:G	22.21	1
4:90610135:A:T	4:90811698:T:C	9.581	1					4:90626219:A:G	19:45367473:A:G	19:45467132:C:T	22.175	1
4:90702781:A:G	19:45389174:T:A	9.547	1					4:90706996:G:A	4:90786585:A:G	19:45322891:C:T	22.165	1
4:90711770:T:C	4:90842971:A:C	9.541	1					4:90642182:A:G	4:90786585:A:G	19:45322891:C:T	22.139	1
4:90744993:C:T	19:45389596:G:A	9.54	1					19:45322744:A:G	19:45357939:A:G	19:45500712:C:T	22.138	1
4:90702781:A:G	19:45389596:G:A	9.537	1					4:90624011:A:G	4:90639025:G:T	19:45374350:T:C	22.116	1
4:90636489:G:T	4:90682571:A:G	9.512	1					4:90682571:A:G	19:45357939:A:G	19:45395714:T:C	22.113	1
19:45313715:T:C	19:45443934:G:T	9.496	1					4:90595940:T:C	4:90622129:T:A	4:90825463:G:A	22.11	1
4:90595940:T:C	4:90807488:T:C	9.488	1					4:90626219:A:G	19:45310319:C:G	19:45406673:G:A	22.09	1
4:90636419:G:A	4:90825463:G:A	9.482	1					4:90706996:G:A	4:90772951:G:T	19:45322891:C:T	22.083	1
4:90791212:T:G	4:90817848:A:G	9.473	1					4:90626219:A:G	19:45372030:C:T	19:45372129:A:T	22.082	1
4:90636419:G:A	19:45335676:A:G	9.455	1					4:90720038:T:A	4:90851676:C:T	19:45421100:G:A	22.078	1
4:90842971:A:C	19:45366603:G:A	9.452	1					4:90654664:G:A	19:45340138:G:A	19:45425460:A:G	22.071	1
19:45431403:C:T	19:45483844:G:A	9.422	1					4:90771147:T:A	4:90805724:A:C	19:45408836:T:G	22.05	1
19:45382717:G:A	19:45398633:G:C	9.42	1					4:90682571:A:G	19:45384105:C:T	19:45408836:T:G	22.03	1
19:45357003:C:G	19:45382717:G:A	9.403	1					4:90565769:T:G	4:90600198:G:A	19:45416831:T:G	22.022	1
4:90764310:T:C	19:45398633:G:C	9.383	1					4:90786585:A:G	19:45322891:C:T	19:45414392:G:T	22.014	1
4:90590969:A:G	4:90671336:G:A	9.328	1					4:90626219:A:G	19:45347911:C:A	19:45374350:T:C	22.004	1
4:90724869:G:A	4:90790237:G:A	9.321	1					4:90642182:A:G	4:90772951:G:T	19:45322891:C:T	21.996	1
4:90739248:T:C	19:45357939:A:G	9.266	1					4:90610135:A:T	4:90769859:G:C	19:45385102:G:A	21.962	1
19:45408836:T:G	19:45443934:G:T	9.225	1					4:90697157:T:C	19:45406673:G:A	19:45408836:T:G	21.939	1
4:90724869:G:A	19:45361574:G:A	9.217	1					4:90697157:T:C	19:45384105:C:T	19:45408836:T:G	21.936	1
19:45325391:C:T	19:45376284:C:G	9.208	1					4:90545360:G:A	4:90627967:G:A	4:90687119:G:A	21.911	1
4:90817848:A:G	19:45408836:T:G	9.208	1					4:90545360:G:A	4:90565769:T:G	19:45416741:C:T	21.881	1
4:90551782:C:T	19:45389174:T:A	9.182	1					4:90697157:T:C	19:45361574:G:A	19:45408836:T:G	21.867	1
4:90780902:C:T	19:45357939:A:G	9.179	1					4:90606180:A:G	4:90622129:T:A	4:90791212:T:G	21.865	1
4:90636418:C:T	4:90724869:G:A	9.17	1					19:45361646:A:G	19:45408836:T:G	19:45443934:G:T	21.833	1
4:90636419:G:A	19:45366603:G:A	9.13	1					4:90706996:G:A	19:45322891:C:T	19:45362033:G:A	21.822	1
4:90622129:T:A	4:90786585:A:G	9.121	1					4:90697157:T:C	19:45398633:G:C	19:45408836:T:G	21.794	1
19:45313737:C:T	19:45422846:G:A	9.115	1					4:90636418:C:T	4:90724869:G:A	19:45340138:G:A	21.791	1
19:45425460:A:G	19:45445517:G:A	9.11	1					4:90785666:C:T	19:45372129:A:T	19:45421100:G:A	21.774	1
4:90817848:A:G	4:90859279:G:A	9.08	1					4:90600198:G:A	19:45356674:A:G	19:45479451:A:T	21.714	1
19:45357939:A:G	19:45481282:G:C	9.06	1					4:90565769:T:G	4:90784640:T:C	19:45395714:T:C	21.696	1
4:90546222:C:T	19:45395714:T:C	9.033	1					4:90697157:T:C	19:45395714:T:C	19:45425762:T:G	21.686	1
4:90597736:T:A	4:90821381:A:G	8.978	1					4:90697157:T:C	19:45378144:C:T	19:45408836:T:G	21.672	1
19:45344458:A:G	19:45421204:C:T	8.973	1					4:90573045:C:A	4:90622129:T:A	4:90666291:G:A	21.672	1
19:45310319:C:G	19:45354044:T:G	8.954	1					4:90642182:A:G	19:45322891:C:T	19:45362033:G:A	21.669	1
4:90579508:G:A	4:90821381:A:G	8.944	1					4:90600198:G:A	4:90600999:G:A	19:45416831:T:G	21.668	1
4:90771147:T:A	4:90790237:G:A	8.914	1					4:90565769:T:G	19:45313715:T:C	19:45421100:G:A	21.654	1
4:90790237:G:A	19:45408836:T:G	8.91	1					4:90546222:C:T	4:90622129:T:A	4:90671336:G:A	21.65	1
19:45351891:A:G	19:45384105:C:T	8.905	1					4:90697157:T:C	19:45395714:T:C	19:45416741:C:T	21.646	1
19:45363700:A:G	19:45416831:T:G	8.899	1					4:90545360:G:A	4:90627967:G:A	4:90634212:G:A	21.588	1
4:90675980:C:T	19:45313737:C:T	8.896	1					4:90706996:G:A	19:45322891:C:T	19:45372030:C:T	21.568	1
4:90595940:T:C	19:45370941:C:T	8.884	1					4:90606180:A:G	4:90610135:A:T	4:90811698:T:C	21.561	1
4:90595940:T:C	4:90622129:T:A	8.881	1					4:90771147:T:A	19:45361574:G:A	19:45421100:G:A	21.537	1
4:90840246:C:T	19:45395714:T:C	8.861	1					4:90682571:A:G	19:45363700:A:G	19:45408836:T:G	21.488	1
4:90545360:G:A	19:45421204:C:T	8.845	1					4:90706996:G:A	19:45322891:C:T	19:45385102:G:A	21.472	1
4:90551707:A:G	4:90780902:C:T	8.842	1					4:90626219:A:G	19:45372129:A:T	19:45374350:T:C	21.428	1
19:45347911:C:A	19:45408836:T:G	8.835	1					4:90626219:A:G	19:45344458:A:G	19:45406673:G:A	21.423	1
4:90706996:G:A	19:45313737:C:T	8.83	1					4:90642182:A:G	19:45322891:C:T	19:45372030:C:T	21.416	1
4:90579508:G:A	4:90771147:T:A	8.782	1					19:45338447:A:T	19:45357939:A:G	19:45380970:G:T	21.403	1
4:90642182:A:G	19:45313737:C:T	8.753	1					4:90572322:C:T	4:90666291:G:A	19:45461980:C:T	21.4	1
4:90697157:T:C	19:45421100:G:A	8.704	1					4:90677531:T:C	19:45347911:C:A	19:45374350:T:C	21.383	1
4:90624011:A:G	19:45367473:A:G	8.702	1					4:90642182:A:G	4:90791212:T:G	19:45322891:C:T	21.36	1
4:90751069:C:T	19:45507671:A:G	8.699	1					4:90595940:T:C	4:90825463:G:A	19:45370941:C:T	21.356	1
4:90622129:T:A	19:45322891:C:T	8.699	1					4:90551782:C:T	4:90636419:G:A	19:45416831:T:G	21.352	1
4:90551782:C:T	19:45356674:A:G	8.667	1					4:90625809:C:A	4:90671336:G:A	19:45383061:G:T	21.336	1
19:45335676:A:G	19:45389596:G:A	8.661	1					4:90573045:C:A	4:90600198:G:A	19:45416831:T:G	21.334	1
4:90551707:A:G	19:45357003:C:G	8.655	1					4:90642182:A:G	19:45322891:C:T	19:45385102:G:A	21.32	1
4:90625714:T:A	19:45385102:G:A	8.642	1					4:90780902:C:T	19:45357939:A:G	19:45361574:G:A	21.294	1
19:45313715:T:C	19:45357003:C:G	8.603	1					4:90606180:A:G	4:90626219:A:G	19:45372129:A:T	21.285	1
4:90546222:C:T	19:45416831:T:G	8.6	1					4:90546222:C:T	4:90551782:C:T	19:45416831:T:G	21.261	1
4:90720038:T:A	19:45421100:G:A	8.598	1					4:90572322:C:T	4:90682571:A:G	19:45380970:G:T	21.253	1
4:90751069:C:T	19:45372129:A:T	8.59	1					4:90639025:G:T	19:45372030:C:T	19:45372129:A:T	21.251	1
19:45313737:C:T	19:45492559:G:A	8.579	1					19:45345787:A:T	19:45431403:C:T	19:45483844:G:A	21.244	1
4:90713259:G:A	19:45357939:A:G	8.574	1					4:90842971:A:C	19:45322891:C:T	19:45380970:G:T	21.19	1
4:90724869:G:A	19:45372129:A:T	8.572	1					4:90805724:A:C	19:45322744:A:G	19:45425460:A:G	21.167	1
4:90636418:C:T	4:90697157:T:C	8.565	1					4:90790237:G:A	19:45383061:G:T	19:45408836:T:G	21.16	1
19:45376284:C:G	19:45408836:T:G	8.5	1					4:90590969:A:G	4:90697157:T:C	19:45408836:T:G	21.143	1
19:45313737:C:T	19:45448036:T:C	8.497	1					4:90811698:T:C	19:45322891:C:T	19:45414392:G:T	21.114	1
19:45347911:C:A	19:45382717:G:A	8.488	1					4:90817848:A:G	19:45357939:A:G	19:45395714:T:C	21.113	1
4:90817981:T:C	19:45357939:A:G	8.482	1					4:90706996:G:A	19:45322891:C:T	19:45389174:T:A	21.088	1
4:90654664:G:A	19:45340138:G:A	8.481	1					4:90636418:C:T	19:45361574:G:A	19:45479451:A:T	21.063	1
19:45343579:G:A	19:45422561:T:G	8.471	1					4:90606180:A:G	4:90610135:A:T	4:90661612:G:A	21.057	1
4:90772851:A:C	4:90805724:A:C	8.42	1					4:90626219:A:G	19:45374350:T:C	19:45398633:G:C	21.054	1
4:90625809:C:A	19:45416831:T:G	8.399	1					4:90697157:T:C	19:45322744:A:G	19:45425460:A:G	21.051	1
4:90622129:T:A	19:45367473:A:G	8.397	1					4:90600999:G:A	4:90821381:A:G	19:45395714:T:C	21.043	1
4:90780902:C:T	19:45361574:G:A	8.389	1					4:90572322:C:T	4:90666291:G:A	19:45356995:C:T	21.036	1
4:90572322:C:T	19:45370941:C:T	8.356	1					4:90770591:C:T	19:45372129:A:T	19:45421100:G:A	21.028	1
4:90551707:A:G	19:45345787:A:T	8.354	1					4:90817848:A:G	19:45383061:G:T	19:45408836:T:G	21.02	1
4:90590969:A:G	19:45322891:C:T	8.322	1					4:90671336:G:A	19:45377334:G:A	19:45406673:G:A	21.012	1
19:45377334:G:A	19:45421100:G:A	8.316	1					4:90622129:T:A	4:90842971:A:C	19:45380970:G:T	20.979	1
19:45357003:C:G	19:45376284:C:G	8.282	1					4:90769859:G:C	4:90817981:T:C	19:45322744:A:G	20.972	1
4:90572322:C:T	4:90622129:T:A	8.27	1					4:90545360:G:A	4:90687119:G:A	4:90825463:G:A	20.964	1
4:90724869:G:A	4:90817848:A:G	8.257	1					4:90610135:A:T	4:90769859:G:C	19:45372030:C:T	20.96	1
4:90851676:C:T	19:45323243:A:G	8.253	1					4:90595940:T:C	4:90622129:T:A	4:90666291:G:A	20.958	1
4:90597736:T:A	19:45322891:C:T	8.249	1					4:90551707:A:G	4:90610135:A:T	19:45389174:T:A	20.956	1
19:45361574:G:A	19:45500925:T:C	8.245	1					4:90597736:T:A	4:90625809:C:A	19:45416831:T:G	20.95	1
4:90546486:T:C	19:45452845:G:A	8.245	1					4:90622129:T:A	4:90811698:T:C	19:45322891:C:T	20.944	1
4:90654664:G:A	19:45414392:G:T	8.244	1					19:45333834:T:C	19:45379746:A:G	19:45467132:C:T	20.933	1
19:45325391:C:T	19:45500712:C:T	8.238	1					4:90702781:A:G	4:90771524:C:T	19:45322891:C:T	20.93	1
4:90546616:G:A	4:90606180:A:G	8.234	1					4:90595940:T:C	4:90622129:T:A	4:90807488:T:C	20.924	1
4:90790237:G:A	19:45395714:T:C	8.217	1					4:90642182:A:G	19:45322891:C:T	19:45389174:T:A	20.917	1
4:90771147:T:A	4:90817981:T:C	8.179	1					4:90639025:G:T	19:45347911:C:A	19:45374350:T:C	20.907	1
4:90610135:A:T	19:45374350:T:C	8.166	1					4:90606180:A:G	4:90610135:A:T	4:90625714:T:A	20.895	1
4:90772851:A:C	19:45371093:G:T	8.166	1					4:90546222:C:T	4:90600198:G:A	19:45416831:T:G	20.883	1
4:90820793:G:A	19:45408836:T:G	8.135	1					4:90744993:C:T	4:90771524:C:T	19:45322891:C:T	20.873	1
4:90720038:T:A	19:45406673:G:A	8.12	1					4:90634212:G:A	19:45356674:A:G	19:45452845:G:A	20.873	1
4:90625809:C:A	19:45447221:G:A	8.1	1					4:90842971:A:C	19:45379746:A:G	19:45382717:G:A	20.862	1
19:45343579:G:A	19:45477111:C:T	8.091	1					19:45313715:T:C	19:45370941:C:T	19:45408836:T:G	20.839	1
4:90595940:T:C	4:90624011:A:G	8.08	1					4:90642182:A:G	4:90811698:T:C	19:45322891:C:T	20.832	1
4:90606180:A:G	4:90625714:T:A	8.075	1					4:90724869:G:A	19:45357003:C:G	19:45421100:G:A	20.811	1
4:90600198:G:A	4:90671336:G:A	8.072	1					4:90697157:T:C	19:45361646:A:G	19:45408836:T:G	20.811	1
4:90761357:T:A	19:45492559:G:A	8.06	1					4:90590969:A:G	4:90636419:G:A	19:45416831:T:G	20.809	1
4:90772725:A:G	19:45492559:G:A	8.06	1					4:90697157:T:C	19:45408836:T:G	19:45443934:G:T	20.803	1
19:45322891:C:T	19:45448036:T:C	8.056	1					4:90753960:C:T	4:90790237:G:A	19:45408836:T:G	20.774	1
19:45338447:A:T	19:45347911:C:A	8.044	1					4:90565769:T:G	4:90573045:C:A	19:45416741:C:T	20.765	1
4:90686133:T:C	19:45333834:T:C	8.036	1					4:90682571:A:G	19:45338447:A:T	19:45384105:C:T	20.755	1
19:45322891:C:T	19:45357003:C:G	8.026	1					4:90654664:G:A	4:90738839:T:G	19:45322891:C:T	20.747	1
4:90612588:C:T	19:45416831:T:G	8.025	1					4:90677531:T:C	4:90807488:T:C	19:45374350:T:C	20.738	1
4:90595940:T:C	4:90666291:G:A	8.021	1					4:90606180:A:G	4:90610135:A:T	4:90817981:T:C	20.734	1
4:90600198:G:A	19:45408628:T:C	8.005	1					4:90636419:G:A	4:90738839:T:G	19:45322891:C:T	20.733	1
4:90754441:A:T	19:45406673:G:A	8.003	1					19:45322891:C:T	19:45357003:C:G	19:45448036:T:C	20.72	1
4:90600198:G:A	19:45357939:A:G	8.003	1					4:90636489:G:T	4:90682571:A:G	19:45431403:C:T	20.714	1
4:90749859:G:A	19:45479451:A:T	7.999	1					4:90706996:G:A	4:90719196:A:T	19:45322891:C:T	20.71	1
4:90794603:T:C	19:45408836:T:G	7.982	1					4:90706996:G:A	4:90744216:G:A	19:45322891:C:T	20.704	1
4:90764310:T:C	19:45310319:C:G	7.98	1					4:90572322:C:T	4:90626219:A:G	4:90666291:G:A	20.702	1
4:90546486:T:C	19:45479451:A:T	7.937	1					4:90706996:G:A	19:45322891:C:T	19:45345787:A:T	20.684	1
4:90682571:A:G	19:45351891:A:G	7.929	1					4:90706996:G:A	4:90772725:A:G	19:45322891:C:T	20.682	1
4:90842971:A:C	19:45361574:G:A	7.921	1					4:90706996:G:A	4:90761357:T:A	19:45322891:C:T	20.681	1
4:90666291:G:A	19:45461980:C:T	7.897	1					4:90625809:C:A	4:90653348:C:T	19:45322891:C:T	20.668	1
4:90600198:G:A	19:45389596:G:A	7.897	1					4:90706996:G:A	4:90791212:T:G	19:45322891:C:T	20.667	1
19:45369203:G:A	19:45483844:G:A	7.895	1					4:90702781:A:G	4:90811698:T:C	19:45322891:C:T	20.659	1
19:45354044:T:G	19:45382717:G:A	7.86	1					4:90753960:C:T	4:90771147:T:A	19:45408836:T:G	20.657	1
4:90751069:C:T	19:45423944:C:T	7.859	1					4:90545360:G:A	4:90634212:G:A	4:90825463:G:A	20.65	1
4:90622129:T:A	4:90791212:T:G	7.854	1					4:90579508:G:A	4:90624011:A:G	19:45421100:G:A	20.647	1
4:90851676:C:T	19:45333834:T:C	7.847	1					4:90610135:A:T	4:90769859:G:C	19:45507671:A:G	20.643	1
4:90771147:T:A	4:90805724:A:C	7.846	1					4:90697157:T:C	19:45383061:G:T	19:45408836:T:G	20.624	1
4:90771524:C:T	4:90811698:T:C	7.843	1					4:90622129:T:A	4:90786585:A:G	19:45322891:C:T	20.623	1
19:45335676:A:G	19:45356674:A:G	7.842	1					4:90764310:T:C	4:90771524:C:T	19:45322891:C:T	20.617	1
4:90600999:G:A	19:45329438:G:A	7.842	1					4:90744993:C:T	4:90811698:T:C	19:45322891:C:T	20.613	1
4:90579508:G:A	4:90851676:C:T	7.833	1					4:90606180:A:G	4:90610135:A:T	19:45343579:G:A	20.612	1
4:90756077:T:G	19:45357939:A:G	7.83	1					19:45361574:G:A	19:45376284:C:G	19:45421100:G:A	20.608	1
19:45322744:A:G	19:45425460:A:G	7.829	1					4:90597736:T:A	19:45333834:T:C	19:45402718:G:C	20.599	1
4:90612588:C:T	19:45421100:G:A	7.828	1					4:90642182:A:G	4:90719196:A:T	19:45322891:C:T	20.571	1
19:45333834:T:C	19:45398633:G:C	7.826	1					4:90573045:C:A	4:90625809:C:A	4:90636489:G:T	20.567	1
4:90597736:T:A	4:90817848:A:G	7.816	1					4:90642182:A:G	4:90744216:G:A	19:45322891:C:T	20.566	1
4:90626219:A:G	19:45361646:A:G	7.812	1					4:90642182:A:G	4:90706996:G:A	19:45322891:C:T	20.556	1
4:90666291:G:A	4:90682571:A:G	7.803	1					19:45395714:T:C	19:45398633:G:C	19:45452845:G:A	20.555	1
4:90761357:T:A	19:45470344:C:T	7.792	1					4:90642182:A:G	19:45322891:C:T	19:45345787:A:T	20.545	1
4:90772725:A:G	19:45470344:C:T	7.792	1					4:90642182:A:G	4:90772725:A:G	19:45322891:C:T	20.543	1
4:90597736:T:A	4:90807488:T:C	7.791	1					4:90642182:A:G	4:90761357:T:A	19:45322891:C:T	20.542	1
19:45310319:C:G	19:45325391:C:T	7.79	1					4:90546222:C:T	4:90840246:C:T	19:45395714:T:C	20.539	1
4:90636419:G:A	19:45416831:T:G	7.787	1					4:90697157:T:C	19:45389174:T:A	19:45425762:T:G	20.536	1
19:45377334:G:A	19:45406673:G:A	7.781	1					4:90545360:G:A	4:90687119:G:A	19:45421204:C:T	20.528	1
19:45340138:G:A	19:45389596:G:A	7.775	1					4:90600999:G:A	4:90851676:C:T	19:45395714:T:C	20.523	1
4:90842971:A:C	19:45384105:C:T	7.771	1					4:90546616:G:A	4:90634212:G:A	4:90825463:G:A	20.522	1
4:90597736:T:A	4:90851676:C:T	7.76	1					4:90622129:T:A	4:90764310:T:C	19:45380970:G:T	20.517	1
4:90622129:T:A	19:45366603:G:A	7.759	1					19:45344458:A:G	19:45416831:T:G	19:45452845:G:A	20.515	1
19:45356995:C:T	19:45421100:G:A	7.759	1					4:90565769:T:G	19:45395714:T:C	19:45416831:T:G	20.513	1
4:90597736:T:A	4:90627967:G:A	7.737	1					4:90738839:T:G	4:90751069:C:T	19:45322891:C:T	20.507	1
4:90751069:C:T	19:45445517:G:A	7.725	1					4:90636418:C:T	4:90682571:A:G	19:45421100:G:A	20.487	1
19:45340138:G:A	19:45357939:A:G	7.708	1					4:90654664:G:A	19:45340138:G:A	19:45389596:G:A	20.471	1
4:90847859:C:T	19:45357939:A:G	7.699	1					4:90606180:A:G	4:90624011:A:G	19:45421100:G:A	20.47	1
19:45335676:A:G	19:45426792:G:A	7.697	1					4:90600999:G:A	4:90851676:C:T	19:45416741:C:T	20.466	1
4:90624011:A:G	19:45421100:G:A	7.678	1					19:45361574:G:A	19:45395714:T:C	19:45421100:G:A	20.46	1
4:90597736:T:A	4:90624011:A:G	7.675	1					4:90579508:G:A	4:90711770:T:C	19:45402718:G:C	20.453	1
4:90610135:A:T	19:45507671:A:G	7.667	1					4:90724869:G:A	19:45366603:G:A	19:45452845:G:A	20.447	1
4:90579508:G:A	19:45370941:C:T	7.665	1					4:90771147:T:A	4:90790237:G:A	19:45342815:G:C	20.443	1
4:90724869:G:A	19:45357003:C:G	7.664	1					4:90612588:C:T	19:45342815:G:C	19:45421100:G:A	20.44	1
4:90636489:G:T	19:45461980:C:T	7.659	1					4:90551707:A:G	19:45357003:C:G	19:45425460:A:G	20.433	1
19:45344722:G:A	19:45356674:A:G	7.659	1					4:90706996:G:A	4:90749859:G:A	19:45322891:C:T	20.427	1
4:90600999:G:A	19:45342815:G:C	7.653	1					4:90851676:C:T	19:45361574:G:A	19:45421100:G:A	20.42	1
4:90671336:G:A	4:90724869:G:A	7.647	1					4:90579508:G:A	4:90595940:T:C	19:45322891:C:T	20.413	1
4:90595940:T:C	4:90817848:A:G	7.624	1					4:90764310:T:C	4:90811698:T:C	19:45322891:C:T	20.408	1
4:90572322:C:T	4:90654664:G:A	7.616	1					4:90639025:G:T	4:90807488:T:C	19:45374350:T:C	20.408	1
4:90636419:G:A	19:45416741:C:T	7.61	1					4:90597736:T:A	4:90711770:T:C	19:45402718:G:C	20.408	1
4:90817848:A:G	19:45395714:T:C	7.605	1					4:90600198:G:A	4:90724869:G:A	19:45357939:A:G	20.404	1
4:90682571:A:G	4:90751069:C:T	7.6	1					4:90590969:A:G	4:90612588:C:T	19:45416831:T:G	20.4	1
4:90842971:A:C	19:45422846:G:A	7.6	1					4:90636489:G:T	4:90682571:A:G	19:45421100:G:A	20.394	1
4:90612588:C:T	19:45422846:G:A	7.595	1					4:90706996:G:A	4:90774148:C:G	19:45322891:C:T	20.393	1
4:90572322:C:T	19:45445517:G:A	7.594	1					4:90754441:A:T	19:45421100:G:A	19:45425762:T:G	20.388	1
19:45384105:C:T	19:45425762:T:G	7.577	1					4:90625809:C:A	4:90671336:G:A	19:45377334:G:A	20.382	1
4:90706996:G:A	19:45342815:G:C	7.574	1					4:90772851:A:C	19:45354044:T:G	19:45374350:T:C	20.378	1
4:90703029:A:G	19:45372129:A:T	7.573	1					4:90771524:C:T	4:90847859:C:T	19:45322891:C:T	20.367	1
4:90725536:T:C	19:45372129:A:T	7.573	1					4:90713259:G:A	4:90811698:T:C	19:45322891:C:T	20.353	1
4:90738839:T:G	19:45313715:T:C	7.571	1					4:90606180:A:G	4:90624011:A:G	4:90780902:C:T	20.349	1
19:45448036:T:C	19:45507671:A:G	7.557	1					4:90551782:C:T	4:90634212:G:A	19:45416831:T:G	20.346	1
4:90626219:A:G	19:45367905:A:G	7.555	1					4:90545360:G:A	4:90565769:T:G	19:45422846:G:A	20.343	1
4:90545360:G:A	4:90687119:G:A	7.536	1					4:90565769:T:G	19:45371093:G:T	19:45416831:T:G	20.342	1
4:90840246:C:T	19:45383061:G:T	7.534	1					4:90724869:G:A	19:45361574:G:A	19:45395714:T:C	20.335	1
4:90840246:C:T	19:45361574:G:A	7.517	1					4:90754441:A:T	19:45356995:C:T	19:45421100:G:A	20.317	1
4:90784640:T:C	19:45421100:G:A	7.514	1					4:90739248:T:C	4:90811698:T:C	19:45322891:C:T	20.303	1
19:45374350:T:C	19:45425762:T:G	7.509	1					4:90677531:T:C	19:45372030:C:T	19:45372129:A:T	20.303	1
4:90627967:G:A	4:90654664:G:A	7.504	1					4:90706996:G:A	4:90820793:G:A	19:45322891:C:T	20.3	1
4:90751069:C:T	19:45357003:C:G	7.503	1					4:90574344:A:T	4:90738839:T:G	19:45322891:C:T	20.299	1
19:45363700:A:G	19:45408836:T:G	7.499	1					4:90600198:G:A	4:90697157:T:C	19:45357939:A:G	20.291	1
19:45310319:C:G	19:45338447:A:T	7.485	1					4:90756077:T:G	4:90811698:T:C	19:45322891:C:T	20.289	1
4:90840246:C:T	19:45376284:C:G	7.479	1					4:90642182:A:G	4:90749859:G:A	19:45322891:C:T	20.286	1
19:45426792:G:A	19:45477111:C:T	7.472	1					4:90573045:C:A	19:45333834:T:C	19:45477111:C:T	20.276	1
19:45345787:A:T	19:45483844:G:A	7.471	1					4:90706996:G:A	4:90764324:A:G	19:45322891:C:T	20.265	1
4:90642182:A:G	19:45342815:G:C	7.463	1					4:90682571:A:G	19:45366603:G:A	19:45395714:T:C	20.262	1
4:90807538:C:A	19:45344458:A:G	7.46	1					4:90642182:A:G	4:90774148:C:G	19:45322891:C:T	20.26	1
19:45310319:C:G	19:45461980:C:T	7.454	1					4:90546616:G:A	4:90687119:G:A	4:90825463:G:A	20.251	1
19:45323243:A:G	19:45362033:G:A	7.452	1					19:45361574:G:A	19:45425460:A:G	19:45500925:T:C	20.249	1
4:90551782:C:T	4:90842971:A:C	7.431	1					4:90600198:G:A	19:45395714:T:C	19:45416831:T:G	20.248	1
4:90654664:G:A	19:45382675:G:A	7.43	1					4:90625809:C:A	4:90636418:C:T	4:90713259:G:A	20.241	1
4:90711770:T:C	19:45335676:A:G	7.414	1					4:90697157:T:C	19:45408836:T:G	19:45492559:G:A	20.224	1
4:90565769:T:G	19:45329438:G:A	7.4	1					19:45369203:G:A	19:45431403:C:T	19:45483844:G:A	20.219	1
4:90840246:C:T	19:45421204:C:T	7.393	1					4:90706996:G:A	19:45322891:C:T	19:45389596:G:A	20.217	1
19:45309634:G:A	19:45398633:G:C	7.39	1					4:90697157:T:C	19:45408836:T:G	19:45461980:C:T	20.216	1
4:90682571:A:G	19:45408836:T:G	7.366	1					4:90625809:C:A	4:90636418:C:T	4:90739248:T:C	20.199	1
4:90677531:T:C	19:45347911:C:A	7.361	1					4:90565769:T:G	19:45416741:C:T	19:45445517:G:A	20.196	1
19:45335676:A:G	19:45431403:C:T	7.343	1					4:90625809:C:A	4:90636418:C:T	4:90756077:T:G	20.19	1
4:90744993:C:T	4:90825463:G:A	7.342	1					4:90811698:T:C	4:90817981:T:C	19:45322891:C:T	20.188	1
4:90610135:A:T	4:90638896:A:G	7.336	1					4:90642182:A:G	4:90820793:G:A	19:45322891:C:T	20.168	1
4:90769859:G:C	19:45357939:A:G	7.333	1					4:90811698:T:C	4:90847859:C:T	19:45322891:C:T	20.162	1
4:90595940:T:C	4:90771147:T:A	7.329	1					4:90600999:G:A	4:90625809:C:A	19:45342815:G:C	20.161	1
4:90634212:G:A	4:90807488:T:C	7.305	1					4:90625714:T:A	4:90811698:T:C	19:45322891:C:T	20.158	1
19:45367905:A:G	19:45479451:A:T	7.292	1					4:90595940:T:C	4:90654664:G:A	4:90825463:G:A	20.157	1
19:45362033:G:A	19:45372129:A:T	7.289	1					4:90565769:T:G	19:45374350:T:C	19:45406673:G:A	20.153	1
4:90572322:C:T	19:45507671:A:G	7.285	1					4:90551707:A:G	4:90780902:C:T	19:45357939:A:G	20.152	1
4:90546806:T:C	4:90851676:C:T	7.277	1					4:90654664:G:A	4:90786585:A:G	19:45322891:C:T	20.144	1
4:90636419:G:A	19:45406673:G:A	7.275	1					19:45310319:C:G	19:45325391:C:T	19:45448036:T:C	20.141	1
19:45408836:T:G	19:45461980:C:T	7.27	1					4:90642182:A:G	4:90764324:A:G	19:45322891:C:T	20.132	1
4:90600198:G:A	4:90711770:T:C	7.255	1					4:90597736:T:A	4:90769859:G:C	19:45402718:G:C	20.131	1
4:90610135:A:T	4:90713259:G:A	7.25	1					4:90590969:A:G	4:90687119:G:A	19:45416831:T:G	20.13	1
4:90610135:A:T	4:90661612:G:A	7.248	1					4:90636419:G:A	4:90786585:A:G	19:45322891:C:T	20.13	1
19:45376284:C:G	19:45421204:C:T	7.248	1					4:90706996:G:A	4:90811698:T:C	19:45322891:C:T	20.127	1
4:90711770:T:C	4:90780902:C:T	7.246	1					4:90546616:G:A	4:90653348:C:T	4:90825463:G:A	20.125	1
19:45356674:A:G	19:45421100:G:A	7.237	1					4:90738839:T:G	4:90772951:G:T	19:45322891:C:T	20.112	1
4:90634212:G:A	19:45479451:A:T	7.237	1					4:90600999:G:A	4:90821381:A:G	19:45416741:C:T	20.097	1
4:90595940:T:C	4:90654664:G:A	7.234	1					4:90600999:G:A	4:90622129:T:A	4:90666291:G:A	20.086	1
4:90638896:A:G	19:45357939:A:G	7.229	1					4:90600999:G:A	4:90851676:C:T	19:45416831:T:G	20.083	1
19:45389596:G:A	19:45402718:G:C	7.223	1					19:45338447:A:T	19:45357939:A:G	19:45384105:C:T	20.083	1
4:90842971:A:C	19:45372030:C:T	7.219	1					4:90606180:A:G	4:90610135:A:T	4:90638896:A:G	20.075	1
4:90702781:A:G	4:90825463:G:A	7.218	1					4:90642182:A:G	19:45322891:C:T	19:45389596:G:A	20.067	1
4:90653348:C:T	19:45369203:G:A	7.217	1					4:90600999:G:A	4:90706996:G:A	19:45322891:C:T	20.067	1
19:45313737:C:T	19:45470344:C:T	7.214	1					4:90618694:A:G	4:90738839:T:G	19:45322891:C:T	20.058	1
4:90626219:A:G	19:45371188:C:T	7.212	1					19:45374350:T:C	19:45422561:T:G	19:45479451:A:T	20.048	1
4:90625714:T:A	4:90671336:G:A	7.197	1					4:90706996:G:A	4:90794603:T:C	19:45322891:C:T	20.037	1
4:90595940:T:C	19:45380970:G:T	7.19	1					4:90606180:A:G	4:90610135:A:T	19:45507671:A:G	20.034	1
4:90579508:G:A	4:90622129:T:A	7.187	1					4:90597736:T:A	19:45344458:A:G	19:45408836:T:G	20.027	1
4:90573045:C:A	19:45483844:G:A	7.179	1					4:90754441:A:T	4:90851676:C:T	19:45421100:G:A	20.026	1
4:90687119:G:A	4:90807488:T:C	7.179	1					4:90600198:G:A	4:90851676:C:T	19:45421100:G:A	20.012	1
19:45356674:A:G	19:45408836:T:G	7.174	1					4:90687119:G:A	19:45356674:A:G	19:45452845:G:A	20.012	1
19:45374350:T:C	19:45398633:G:C	7.171	1					4:90565769:T:G	19:45329438:G:A	19:45416831:T:G	20.011	1
19:45325391:C:T	19:45384105:C:T	7.164	1					19:45322744:A:G	19:45357939:A:G	19:45425460:A:G	20.008	1
19:45310319:C:G	19:45324958:C:T	7.159	1					4:90625809:C:A	4:90671336:G:A	19:45406673:G:A	19.998	1
19:45333834:T:C	19:45406673:G:A	7.153	1					4:90780902:C:T	19:45357939:A:G	19:45481282:G:C	19.99	1
4:90545360:G:A	4:90634212:G:A	7.151	1					4:90642182:A:G	4:90771524:C:T	19:45322891:C:T	19.985	1
4:90636418:C:T	4:90771524:C:T	7.15	1					4:90697157:T:C	19:45334970:A:G	19:45408836:T:G	19.978	1
4:90821381:A:G	19:45431403:C:T	7.148	1					4:90706996:G:A	19:45322891:C:T	19:45423944:C:T	19.978	1
4:90702781:A:G	19:45398633:G:C	7.131	1					4:90738839:T:G	4:90807538:C:A	19:45322891:C:T	19.973	1
4:90625809:C:A	19:45342815:G:C	7.129	1					4:90595940:T:C	4:90724869:G:A	19:45372129:A:T	19.97	1
4:90744993:C:T	19:45398633:G:C	7.128	1					4:90612588:C:T	4:90851676:C:T	19:45421100:G:A	19.964	1
4:90639025:G:T	19:45347911:C:A	7.128	1					4:90600999:G:A	4:90642182:A:G	19:45322891:C:T	19.959	1
4:90579508:G:A	19:45416831:T:G	7.126	1					4:90654664:G:A	19:45338447:A:T	19:45384105:C:T	19.952	1
4:90780902:C:T	19:45322891:C:T	7.125	1					4:90636489:G:T	4:90682571:A:G	19:45481282:G:C	19.95	1
4:90653348:C:T	4:90807488:T:C	7.125	1					4:90546222:C:T	4:90600999:G:A	19:45416741:C:T	19.946	1
4:90625714:T:A	19:45322744:A:G	7.125	1					4:90565769:T:G	4:90754441:A:T	19:45406673:G:A	19.939	1
4:90751069:C:T	19:45357939:A:G	7.124	1					4:90711990:C:A	4:90738839:T:G	19:45322891:C:T	19.933	1
4:90590969:A:G	4:90636489:G:T	7.111	1					4:90595940:T:C	4:90606180:A:G	4:90622129:T:A	19.924	1
19:45383061:G:T	19:45408836:T:G	7.107	1					4:90625809:C:A	4:90671336:G:A	19:45416741:C:T	19.92	1
4:90666291:G:A	19:45354044:T:G	7.106	1					4:90610135:A:T	4:90769859:G:C	19:45362033:G:A	19.915	1
4:90624011:A:G	19:45372129:A:T	7.105	1					4:90597736:T:A	4:90622129:T:A	19:45322744:A:G	19.913	1
4:90661612:G:A	19:45357939:A:G	7.103	1					4:90565769:T:G	19:45324958:C:T	19:45395714:T:C	19.907	1
4:90573045:C:A	19:45342815:G:C	7.093	1					4:90642182:A:G	4:90794603:T:C	19:45322891:C:T	19.905	1
19:45406673:G:A	19:45445517:G:A	7.086	1					4:90697157:T:C	4:90840246:C:T	19:45408836:T:G	19.897	1
4:90820793:G:A	19:45421100:G:A	7.081	1					4:90771147:T:A	4:90772851:A:C	19:45408836:T:G	19.884	1
4:90625714:T:A	4:90636418:C:T	7.078	1					4:90784640:T:C	4:90851676:C:T	19:45421100:G:A	19.88	1
4:90551707:A:G	4:90636489:G:T	7.075	1					4:90751069:C:T	4:90786585:A:G	19:45322891:C:T	19.872	1
4:90624011:A:G	19:45408836:T:G	7.073	1					4:90626219:A:G	19:45372129:A:T	19:45395714:T:C	19.857	1
4:90851676:C:T	19:45383061:G:T	7.059	1					19:45322891:C:T	19:45421100:G:A	19:45425762:T:G	19.856	1
4:90639025:G:T	19:45367473:A:G	7.058	1					4:90636419:G:A	19:45338447:A:T	19:45384105:C:T	19.851	1
19:45361646:A:G	19:45422561:T:G	7.052	1					4:90625809:C:A	4:90636418:C:T	4:90780902:C:T	19.843	1
19:45384105:C:T	19:45445517:G:A	7.051	1					4:90697157:T:C	19:45384105:C:T	19:45425762:T:G	19.834	1
4:90654664:G:A	19:45319631:G:A	7.048	1					4:90642182:A:G	19:45322891:C:T	19:45423944:C:T	19.83	1
4:90764310:T:C	19:45416831:T:G	7.008	1					4:90606180:A:G	4:90626219:A:G	19:45367473:A:G	19.819	1
4:90771147:T:A	19:45385102:G:A	7.004	1					4:90595940:T:C	4:90624011:A:G	4:90666291:G:A	19.816	1
4:90610135:A:T	4:90791212:T:G	6.99	1					4:90626219:A:G	19:45325391:C:T	19:45374350:T:C	19.814	1
4:90677531:T:C	19:45323243:A:G	6.99	1					4:90654664:G:A	4:90825463:G:A	19:45452845:G:A	19.805	1
4:90697157:T:C	4:90790237:G:A	6.987	1					4:90610135:A:T	4:90769859:G:C	19:45395714:T:C	19.795	1
4:90654664:G:A	19:45347911:C:A	6.986	1					4:90573045:C:A	4:90625809:C:A	19:45342815:G:C	19.785	1
19:45357003:C:G	19:45372030:C:T	6.986	1					4:90573045:C:A	4:90754441:A:T	19:45477111:C:T	19.78	1
4:90597736:T:A	4:90771147:T:A	6.983	1					4:90771524:C:T	4:90791212:T:G	19:45322891:C:T	19.779	1
4:90551707:A:G	19:45416831:T:G	6.981	1					4:90600999:G:A	4:90625809:C:A	19:45322891:C:T	19.778	1
19:45367473:A:G	19:45421100:G:A	6.98	1					4:90771147:T:A	19:45356674:A:G	19:45425460:A:G	19.773	1
19:45357939:A:G	19:45376284:C:G	6.979	1					4:90706996:G:A	19:45322891:C:T	19:45483844:G:A	19.771	1
4:90597736:T:A	19:45421204:C:T	6.977	1					4:90772951:G:T	4:90786585:A:G	19:45322891:C:T	19.767	1
4:90738839:T:G	19:45342815:G:C	6.96	1					4:90625809:C:A	19:45342815:G:C	19:45416831:T:G	19.765	1
4:90606180:A:G	4:90626219:A:G	6.958	1					4:90551707:A:G	4:90610135:A:T	4:90769859:G:C	19.762	1
4:90610135:A:T	4:90771524:C:T	6.954	1					4:90724869:G:A	4:90847859:C:T	19:45408836:T:G	19.757	1
4:90572322:C:T	4:90579508:G:A	6.952	1					4:90606180:A:G	4:90610135:A:T	4:90624011:A:G	19.747	1
4:90748966:T:A	19:45372129:A:T	6.946	1					19:45325391:C:T	19:45376284:C:G	19:45425460:A:G	19.738	1
4:90595940:T:C	4:90627967:G:A	6.931	1					4:90597736:T:A	4:90624011:A:G	19:45421100:G:A	19.737	1
4:90749859:G:A	19:45409579:C:T	6.93	1					4:90654664:G:A	4:90825463:G:A	19:45479451:A:T	19.732	1
4:90610135:A:T	4:90756077:T:G	6.925	1					4:90706996:G:A	19:45319631:G:A	19:45322891:C:T	19.732	1
19:45361574:G:A	19:45416741:C:T	6.923	1					4:90744993:C:T	4:90780902:C:T	19:45322891:C:T	19.724	1
19:45357939:A:G	19:45406673:G:A	6.918	1					4:90636489:G:T	4:90682571:A:G	4:90687119:G:A	19.72	1
19:45323243:A:G	19:45370941:C:T	6.914	1					4:90597736:T:A	4:90622129:T:A	4:90769859:G:C	19.717	1
4:90771524:C:T	4:90790237:G:A	6.914	1					4:90820793:G:A	19:45421100:G:A	19:45425762:T:G	19.716	1
4:90565769:T:G	19:45406673:G:A	6.912	1					4:90724869:G:A	19:45380970:G:T	19:45479451:A:T	19.711	1
4:90821381:A:G	19:45377334:G:A	6.902	1					4:90595940:T:C	4:90790237:G:A	19:45338447:A:T	19.702	1
4:90697157:T:C	19:45507671:A:G	6.9	1					4:90574344:A:T	4:90786585:A:G	19:45322891:C:T	19.673	1
19:45382717:G:A	19:45422561:T:G	6.898	1					4:90565769:T:G	19:45416741:C:T	19:45467132:C:T	19.667	1
4:90786585:A:G	19:45313715:T:C	6.88	1					4:90764310:T:C	19:45361646:A:G	19:45408836:T:G	19.66	1
19:45372129:A:T	19:45416741:C:T	6.874	1					4:90671336:G:A	4:90682571:A:G	19:45408836:T:G	19.657	1
4:90682571:A:G	4:90771524:C:T	6.864	1					4:90600198:G:A	19:45398633:G:C	19:45416831:T:G	19.652	1
4:90610135:A:T	4:90739248:T:C	6.861	1					4:90682571:A:G	19:45383061:G:T	19:45389174:T:A	19.651	1
4:90697157:T:C	19:45431403:C:T	6.859	1					4:90642182:A:G	19:45322891:C:T	19:45483844:G:A	19.646	1
4:90817848:A:G	4:90842971:A:C	6.852	1					4:90565769:T:G	4:90851676:C:T	19:45416741:C:T	19.641	1
4:90794603:T:C	19:45372129:A:T	6.851	1					19:45406673:G:A	19:45425762:T:G	19:45479451:A:T	19.63	1
4:90821381:A:G	19:45335676:A:G	6.851	1					4:90769859:G:C	19:45340138:G:A	19:45357939:A:G	19.616	1
19:45361574:G:A	19:45408836:T:G	6.849	1					4:90600198:G:A	4:90612588:C:T	19:45416831:T:G	19.607	1
4:90612588:C:T	19:45395714:T:C	6.842	1					4:90622129:T:A	4:90642182:A:G	19:45322891:C:T	19.598	1
19:45342815:G:C	19:45448036:T:C	6.842	1					4:90682571:A:G	19:45366603:G:A	19:45422561:T:G	19.595	1
4:90825463:G:A	19:45338447:A:T	6.839	1					4:90642182:A:G	19:45319631:G:A	19:45322891:C:T	19.586	1
4:90546222:C:T	19:45422846:G:A	6.839	1					4:90697157:T:C	4:90749859:G:A	19:45408836:T:G	19.583	1
4:90840246:C:T	19:45408836:T:G	6.837	1					4:90600999:G:A	19:45333834:T:C	19:45477111:C:T	19.581	1
4:90706996:G:A	19:45325337:C:T	6.829	1					19:45406673:G:A	19:45425762:T:G	19:45452845:G:A	19.574	1
4:90546806:T:C	19:45356674:A:G	6.822	1					4:90706996:G:A	4:90738839:T:G	19:45322891:C:T	19.574	1
19:45423944:C:T	19:45500925:T:C	6.821	1					4:90597736:T:A	4:90682571:A:G	19:45402718:G:C	19.573	1
4:90654664:G:A	19:45377334:G:A	6.819	1					4:90565769:T:G	19:45342815:G:C	19:45421100:G:A	19.553	1
4:90595940:T:C	19:45382717:G:A	6.817	1					4:90625809:C:A	4:90671336:G:A	19:45319631:G:A	19.549	1
4:90590969:A:G	19:45389174:T:A	6.803	1					4:90597736:T:A	19:45370941:C:T	19:45421204:C:T	19.545	1
4:90840246:C:T	19:45372129:A:T	6.803	1					4:90675980:C:T	4:90706996:G:A	19:45322891:C:T	19.536	1
4:90551782:C:T	4:90636489:G:T	6.799	1					19:45351891:A:G	19:45376284:C:G	19:45384105:C:T	19.535	1
19:45323243:A:G	19:45477111:C:T	6.795	1					4:90817848:A:G	19:45344458:A:G	19:45408836:T:G	19.516	1
4:90642182:A:G	19:45325337:C:T	6.787	1					4:90572322:C:T	4:90666291:G:A	19:45329438:G:A	19.509	1
4:90851676:C:T	19:45366603:G:A	6.777	1					4:90573045:C:A	4:90706996:G:A	19:45322891:C:T	19.503	1
4:90724869:G:A	19:45425762:T:G	6.771	1					4:90697157:T:C	19:45395714:T:C	19:45422561:T:G	19.491	1
4:90754441:A:T	19:45361646:A:G	6.769	1					4:90738839:T:G	19:45322891:C:T	19:45362033:G:A	19.487	1
4:90551782:C:T	4:90636418:C:T	6.762	1					4:90565769:T:G	4:90706996:G:A	19:45416831:T:G	19.48	1
4:90771147:T:A	19:45362033:G:A	6.756	1					4:90771147:T:A	4:90805724:A:C	19:45425762:T:G	19.477	1
4:90551782:C:T	19:45389596:G:A	6.752	1					4:90573045:C:A	4:90625809:C:A	19:45322891:C:T	19.476	1
19:45354044:T:G	19:45500712:C:T	6.752	1					4:90697157:T:C	19:45382675:G:A	19:45408836:T:G	19.472	1
4:90600198:G:A	4:90724869:G:A	6.751	1					4:90697157:T:C	4:90749859:G:A	19:45395714:T:C	19.472	1
4:90784640:T:C	19:45395714:T:C	6.745	1					4:90625714:T:A	4:90625809:C:A	4:90671336:G:A	19.468	1
4:90636419:G:A	19:45361646:A:G	6.718	1					4:90618694:A:G	4:90786585:A:G	19:45322891:C:T	19.466	1
4:90639025:G:T	19:45323243:A:G	6.718	1					4:90638896:A:G	4:90786585:A:G	19:45322891:C:T	19.464	1
4:90677531:T:C	19:45367473:A:G	6.715	1					4:90661612:G:A	4:90786585:A:G	19:45322891:C:T	19.46	1
19:45367905:A:G	19:45477111:C:T	6.711	1					4:90574344:A:T	4:90638896:A:G	4:90769859:G:C	19.457	1
19:45379746:A:G	19:45380970:G:T	6.709	1					4:90610135:A:T	4:90769859:G:C	19:45408628:T:C	19.446	1
4:90610135:A:T	19:45445517:G:A	6.708	1					4:90634212:G:A	4:90706996:G:A	19:45322891:C:T	19.438	1
4:90545360:G:A	4:90626219:A:G	6.703	1					4:90579508:G:A	4:90842971:A:C	19:45422846:G:A	19.43	1
19:45378144:C:T	19:45380970:G:T	6.696	1					4:90627967:G:A	4:90653348:C:T	19:45324958:C:T	19.428	1
4:90805724:A:C	19:45323243:A:G	6.688	1					4:90600999:G:A	4:90625809:C:A	4:90636489:G:T	19.421	1
4:90754441:A:T	19:45398633:G:C	6.686	1					4:90625809:C:A	4:90671336:G:A	19:45382675:G:A	19.415	1
4:90551707:A:G	4:90610135:A:T	6.673	1					4:90624011:A:G	19:45351891:A:G	19:45379746:A:G	19.414	1
19:45366603:G:A	19:45398633:G:C	6.65	1					4:90859279:G:A	19:45357003:C:G	19:45425460:A:G	19.409	1
4:90697157:T:C	19:45398633:G:C	6.649	1					19:45357003:C:G	19:45377334:G:A	19:45477111:C:T	19.407	1
19:45323243:A:G	19:45338447:A:T	6.639	1					4:90573045:C:A	4:90642182:A:G	19:45322891:C:T	19.396	1
4:90840246:C:T	19:45492559:G:A	6.638	1					4:90786585:A:G	4:90807538:C:A	19:45322891:C:T	19.383	1
4:90842971:A:C	19:45362033:G:A	6.635	1					4:90653348:C:T	4:90771524:C:T	19:45322891:C:T	19.382	1
4:90770591:C:T	19:45313737:C:T	6.628	1					4:90642182:A:G	4:90675980:C:T	19:45322891:C:T	19.377	1
4:90636418:C:T	19:45361574:G:A	6.624	1					4:90546806:T:C	4:90625809:C:A	19:45322891:C:T	19.374	1
4:90551707:A:G	4:90724869:G:A	6.622	1					19:45323243:A:G	19:45356674:A:G	19:45425460:A:G	19.37	1
4:90610135:A:T	19:45385102:G:A	6.622	1					4:90565769:T:G	4:90642182:A:G	19:45416831:T:G	19.369	1
4:90825463:G:A	19:45366603:G:A	6.617	1					19:45357003:C:G	19:45369203:G:A	19:45402718:G:C	19.366	1
4:90764310:T:C	19:45372129:A:T	6.616	1					4:90551707:A:G	4:90780902:C:T	19:45322891:C:T	19.363	1
4:90840246:C:T	19:45357939:A:G	6.616	1					19:45323243:A:G	19:45340138:G:A	19:45402718:G:C	19.353	1
4:90600198:G:A	4:90636489:G:T	6.609	1					4:90711990:C:A	4:90786585:A:G	19:45322891:C:T	19.344	1
4:90671336:G:A	4:90842971:A:C	6.605	1					4:90821381:A:G	19:45335676:A:G	19:45431403:C:T	19.34	1
19:45324958:C:T	19:45338447:A:T	6.584	1					4:90687119:G:A	4:90771524:C:T	19:45322891:C:T	19.33	1
4:90600198:G:A	19:45340138:G:A	6.581	1					4:90697157:T:C	19:45325391:C:T	19:45408836:T:G	19.311	1
4:90625714:T:A	19:45372030:C:T	6.579	1					4:90634212:G:A	4:90642182:A:G	19:45322891:C:T	19.305	1
4:90817981:T:C	19:45385102:G:A	6.575	1					4:90565769:T:G	4:90622129:T:A	19:45416741:C:T	19.299	1
4:90546222:C:T	19:45371093:G:T	6.574	1					4:90606180:A:G	4:90610135:A:T	19:45445517:G:A	19.295	1
4:90625809:C:A	4:90653348:C:T	6.567	1					4:90697157:T:C	19:45309634:G:A	19:45425762:T:G	19.295	1
4:90572322:C:T	19:45382717:G:A	6.566	1					4:90626219:A:G	19:45361646:A:G	19:45408836:T:G	19.294	1
4:90744993:C:T	19:45416831:T:G	6.564	1					4:90626219:A:G	19:45323243:A:G	19:45367473:A:G	19.292	1
4:90697157:T:C	4:90749859:G:A	6.56	1					4:90724869:G:A	4:90817981:T:C	19:45408836:T:G	19.29	1
19:45452845:G:A	19:45500925:T:C	6.559	1					4:90574344:A:T	4:90769859:G:C	19:45357939:A:G	19.284	1
4:90612588:C:T	19:45406673:G:A	6.559	1					4:90642182:A:G	4:90738839:T:G	19:45322891:C:T	19.264	1
19:45343579:G:A	19:45425762:T:G	6.555	1					19:45356674:A:G	19:45357003:C:G	19:45425460:A:G	19.26	1
19:45344722:G:A	19:45443934:G:T	6.554	1					4:90606180:A:G	4:90625714:T:A	19:45322744:A:G	19.256	1
4:90573045:C:A	4:90600198:G:A	6.552	1					4:90738839:T:G	19:45322891:C:T	19:45372030:C:T	19.241	1
4:90573045:C:A	19:45343962:C:T	6.543	1					4:90682571:A:G	19:45335676:A:G	19:45408836:T:G	19.233	1
4:90626219:A:G	19:45507671:A:G	6.541	1					4:90706996:G:A	4:90771524:C:T	19:45322891:C:T	19.23	1
4:90638896:A:G	4:90764310:T:C	6.534	1					4:90565769:T:G	4:90821381:A:G	19:45416741:C:T	19.227	1
4:90661612:G:A	19:45344458:A:G	6.525	1					4:90606180:A:G	4:90610135:A:T	4:90771524:C:T	19.226	1
4:90682571:A:G	19:45322891:C:T	6.519	1					4:90817981:T:C	19:45357939:A:G	19:45361646:A:G	19.219	1
4:90573045:C:A	19:45329438:G:A	6.514	1					4:90600999:G:A	4:90754441:A:T	19:45477111:C:T	19.216	1
4:90786585:A:G	19:45342815:G:C	6.51	1					4:90606180:A:G	4:90610135:A:T	4:90791212:T:G	19.213	1
19:45372129:A:T	19:45406673:G:A	6.509	1					4:90754441:A:T	19:45395714:T:C	19:45398633:G:C	19.205	1
4:90642182:A:G	4:90786585:A:G	6.506	1					4:90706996:G:A	19:45322891:C:T	19:45500925:T:C	19.183	1
19:45377334:G:A	19:45425762:T:G	6.506	1					4:90697157:T:C	19:45325337:C:T	19:45408836:T:G	19.176	1
4:90638896:A:G	19:45344458:A:G	6.503	1					4:90626219:A:G	4:90825463:G:A	19:45372129:A:T	19.175	1
19:45322744:A:G	19:45402718:G:C	6.502	1					4:90697157:T:C	19:45367905:A:G	19:45408836:T:G	19.157	1
19:45398633:G:C	19:45500925:T:C	6.498	1					19:45376284:C:G	19:45377334:G:A	19:45408836:T:G	19.156	1
19:45351891:A:G	19:45406673:G:A	6.496	1					4:90627967:G:A	4:90653348:C:T	19:45369203:G:A	19.154	1
4:90744216:G:A	4:90825463:G:A	6.484	1					4:90625809:C:A	19:45322891:C:T	19:45421100:G:A	19.152	1
4:90625714:T:A	19:45374350:T:C	6.484	1					19:45310319:C:G	19:45354044:T:G	19:45422561:T:G	19.149	1
4:90785666:C:T	4:90840246:C:T	6.474	1					4:90738839:T:G	19:45322891:C:T	19:45385102:G:A	19.147	1
19:45425460:A:G	19:45483844:G:A	6.473	1					4:90697157:T:C	4:90821381:A:G	19:45408836:T:G	19.147	1
19:45376284:C:G	19:45384105:C:T	6.47	1					4:90791212:T:G	4:90817848:A:G	19:45342815:G:C	19.145	1
19:45452845:G:A	19:45477111:C:T	6.466	1					19:45322744:A:G	19:45492559:G:A	19:45500712:C:T	19.137	1
4:90590969:A:G	4:90842971:A:C	6.465	1					4:90565769:T:G	4:90840246:C:T	19:45395714:T:C	19.127	1
4:90636419:G:A	4:90820793:G:A	6.464	1					4:90565769:T:G	4:90738839:T:G	19:45416831:T:G	19.127	1
19:45371188:C:T	19:45383061:G:T	6.452	1					4:90634212:G:A	4:90771524:C:T	19:45322891:C:T	19.116	1
4:90820793:G:A	19:45361574:G:A	6.45	1					4:90851676:C:T	19:45421100:G:A	19:45425762:T:G	19.107	1
4:90817981:T:C	19:45372030:C:T	6.446	1					4:90724869:G:A	4:90790237:G:A	19:45382717:G:A	19.107	1
4:90772725:A:G	19:45421100:G:A	6.444	1					4:90772851:A:C	4:90790237:G:A	19:45408836:T:G	19.104	1
4:90821381:A:G	19:45383061:G:T	6.442	1					4:90625809:C:A	4:90636419:G:A	19:45416831:T:G	19.103	1
4:90749859:G:A	19:45372030:C:T	6.435	1					4:90626219:A:G	19:45362033:G:A	19:45372129:A:T	19.102	1
4:90610135:A:T	19:45376284:C:G	6.435	1					4:90842971:A:C	19:45379746:A:G	19:45380970:G:T	19.082	1
4:90600198:G:A	4:90761357:T:A	6.431	1					4:90772951:G:T	4:90811698:T:C	19:45322891:C:T	19.077	1
19:45329438:G:A	19:45408836:T:G	6.43	1					4:90744248:C:T	19:45322744:A:G	19:45425460:A:G	19.072	1
4:90859279:G:A	19:45356674:A:G	6.425	1					4:90697157:T:C	19:45347911:C:A	19:45408836:T:G	19.071	1
4:90579508:G:A	19:45380970:G:T	6.423	1					4:90565769:T:G	4:90595940:T:C	19:45422846:G:A	19.068	1
4:90636419:G:A	19:45382717:G:A	6.419	1					4:90606180:A:G	4:90625714:T:A	19:45361646:A:G	19.067	1
4:90639025:G:T	19:45325391:C:T	6.414	1					4:90642182:A:G	19:45322891:C:T	19:45500925:T:C	19.065	1
19:45344458:A:G	19:45448036:T:C	6.413	1					4:90687119:G:A	4:90697157:T:C	19:45408836:T:G	19.063	1
4:90595940:T:C	4:90790237:G:A	6.412	1					4:90697157:T:C	4:90706996:G:A	19:45322891:C:T	19.051	1
19:45310319:C:G	19:45479451:A:T	6.407	1					4:90626219:A:G	4:90706996:G:A	19:45322891:C:T	19.04	1
4:90785666:C:T	19:45313737:C:T	6.39	1					4:90600198:G:A	4:90654664:G:A	19:45416831:T:G	19.04	1
4:90719196:A:T	4:90825463:G:A	6.388	1					4:90706996:G:A	4:90748966:T:A	19:45322891:C:T	19.039	1
4:90791212:T:G	19:45342815:G:C	6.386	1					4:90574344:A:T	4:90638896:A:G	4:90764310:T:C	19.032	1
4:90626219:A:G	19:45376284:C:G	6.386	1					4:90590969:A:G	19:45322891:C:T	19:45416831:T:G	19.031	1
4:90738839:T:G	19:45313737:C:T	6.386	1					4:90706996:G:A	19:45322891:C:T	19:45421204:C:T	19.028	1
19:45347911:C:A	19:45421100:G:A	6.384	1					4:90625809:C:A	4:90671336:G:A	19:45461980:C:T	19.027	1
4:90622129:T:A	4:90675980:C:T	6.382	1					4:90600999:G:A	19:45329438:G:A	19:45416741:C:T	19.027	1
4:90749859:G:A	19:45362033:G:A	6.381	1					19:45335676:A:G	19:45357939:A:G	19:45380970:G:T	19.02	1
4:90653348:C:T	19:45361646:A:G	6.377	1					4:90565769:T:G	19:45389174:T:A	19:45416741:C:T	19.018	1
4:90600198:G:A	4:90772725:A:G	6.377	1					4:90573045:C:A	19:45338447:A:T	19:45384105:C:T	19.013	1
4:90546616:G:A	4:90825463:G:A	6.369	1					4:90622129:T:A	4:90706996:G:A	19:45322891:C:T	19.011	1
4:90597736:T:A	4:90769859:G:C	6.367	1					4:90546222:C:T	4:90625809:C:A	4:90671336:G:A	19.009	1
4:90816294:A:G	19:45382675:G:A	6.363	1					19:45374350:T:C	19:45406673:G:A	19:45500712:C:T	19.007	1
4:90572322:C:T	4:90624011:A:G	6.361	1					4:90724869:G:A	19:45357939:A:G	19:45361574:G:A	18.997	1
19:45402718:G:C	19:45414392:G:T	6.358	1					4:90625809:C:A	4:90636489:G:T	19:45310319:C:G	18.978	1
4:90636419:G:A	19:45340138:G:A	6.358	1					19:45335676:A:G	19:45378144:C:T	19:45382717:G:A	18.971	1
4:90636489:G:T	19:45354044:T:G	6.344	1					4:90565769:T:G	19:45416831:T:G	19:45422846:G:A	18.97	1
19:45372129:A:T	19:45398633:G:C	6.34	1					4:90546616:G:A	4:90859279:G:A	19:45414392:G:T	18.969	1
4:90724869:G:A	19:45421100:G:A	6.335	1					4:90612588:C:T	19:45366603:G:A	19:45421100:G:A	18.965	1
19:45371188:C:T	19:45470344:C:T	6.327	1					4:90626219:A:G	4:90807488:T:C	19:45372129:A:T	18.963	1
4:90677531:T:C	19:45367905:A:G	6.324	1					4:90626219:A:G	19:45357003:C:G	19:45406673:G:A	18.962	1
4:90671336:G:A	4:90697157:T:C	6.324	1					19:45322744:A:G	19:45470344:C:T	19:45500712:C:T	18.951	1
19:45378144:C:T	19:45406673:G:A	6.318	1					4:90600198:G:A	19:45361646:A:G	19:45389174:T:A	18.949	1
4:90682571:A:G	19:45382675:G:A	6.317	1					4:90574344:A:T	4:90697157:T:C	19:45425762:T:G	18.945	1
4:90572322:C:T	19:45380970:G:T	6.314	1					4:90590969:A:G	4:90600999:G:A	19:45416831:T:G	18.942	1
4:90654664:G:A	19:45310319:C:G	6.311	1					19:45323243:A:G	19:45357003:C:G	19:45402718:G:C	18.939	1
4:90626219:A:G	19:45325391:C:T	6.31	1					4:90636419:G:A	19:45374350:T:C	19:45406673:G:A	18.937	1
4:90770591:C:T	4:90840246:C:T	6.303	1					4:90572322:C:T	4:90618694:A:G	4:90666291:G:A	18.934	1
4:90627967:G:A	19:45383061:G:T	6.303	1					4:90771524:C:T	4:90786585:A:G	19:45322891:C:T	18.933	1
4:90761357:T:A	19:45421100:G:A	6.298	1					4:90600999:G:A	4:90738839:T:G	19:45322891:C:T	18.931	1
4:90790237:G:A	4:90842971:A:C	6.294	1					4:90642182:A:G	4:90697157:T:C	19:45322891:C:T	18.927	1
19:45416741:C:T	19:45500712:C:T	6.281	1					4:90595940:T:C	4:90666291:G:A	19:45421100:G:A	18.927	1
4:90816294:A:G	19:45325337:C:T	6.281	1					4:90610135:A:T	4:90771147:T:A	4:90790237:G:A	18.925	1
4:90636419:G:A	19:45319631:G:A	6.279	1					4:90697157:T:C	19:45380970:G:T	19:45452845:G:A	18.923	1
4:90546806:T:C	4:90821381:A:G	6.279	1					4:90639025:G:T	19:45372129:A:T	19:45406673:G:A	18.92	1
4:90675980:C:T	19:45426792:G:A	6.278	1					4:90595940:T:C	4:90622129:T:A	4:90627967:G:A	18.915	1
19:45344458:A:G	19:45452845:G:A	6.277	1					4:90642182:A:G	4:90748966:T:A	19:45322891:C:T	18.911	1
4:90653348:C:T	19:45479451:A:T	6.276	1					4:90572322:C:T	4:90636419:G:A	4:90842971:A:C	18.911	1
4:90697157:T:C	4:90817848:A:G	6.269	1					19:45335676:A:G	19:45369203:G:A	19:45431403:C:T	18.907	1
4:90764310:T:C	19:45361574:G:A	6.268	1					4:90595940:T:C	4:90825463:G:A	19:45389174:T:A	18.907	1
4:90565769:T:G	19:45371093:G:T	6.26	1					4:90595940:T:C	4:90597736:T:A	19:45322891:C:T	18.906	1
4:90769859:G:C	19:45385102:G:A	6.259	1					4:90626219:A:G	19:45347911:C:A	19:45406673:G:A	18.905	1
4:90618694:A:G	19:45366603:G:A	6.251	1					4:90625809:C:A	4:90671336:G:A	4:90769859:G:C	18.904	1
4:90702781:A:G	19:45416831:T:G	6.249	1					4:90626219:A:G	4:90642182:A:G	19:45322891:C:T	18.901	1
4:90682571:A:G	19:45340138:G:A	6.247	1					4:90653348:C:T	4:90706996:G:A	19:45322891:C:T	18.899	1
4:90677531:T:C	19:45406673:G:A	6.246	1					4:90703029:A:G	4:90706996:G:A	19:45322891:C:T	18.898	1
19:45356995:C:T	19:45425460:A:G	6.245	1					4:90706996:G:A	4:90725536:T:C	19:45322891:C:T	18.898	1
19:45309634:G:A	19:45340138:G:A	6.245	1					4:90626219:A:G	19:45374350:T:C	19:45467132:C:T	18.896	1
4:90551707:A:G	19:45408628:T:C	6.243	1					4:90579508:G:A	4:90595940:T:C	19:45402718:G:C	18.896	1
19:45416741:C:T	19:45445517:G:A	6.242	1					4:90600198:G:A	19:45322891:C:T	19:45389174:T:A	18.895	1
4:90606180:A:G	4:90847859:C:T	6.24	1					4:90572322:C:T	4:90666291:G:A	19:45362033:G:A	18.893	1
4:90744248:C:T	19:45323243:A:G	6.234	1					4:90697157:T:C	19:45363700:A:G	19:45408836:T:G	18.892	1
19:45325391:C:T	19:45408836:T:G	6.232	1					4:90697157:T:C	19:45383061:G:T	19:45425762:T:G	18.889	1
4:90639025:G:T	19:45367905:A:G	6.231	1					4:90642182:A:G	19:45322891:C:T	19:45421204:C:T	18.886	1
4:90551782:C:T	4:90687119:G:A	6.228	1					4:90622129:T:A	4:90738839:T:G	19:45322891:C:T	18.88	1
4:90565769:T:G	19:45324958:C:T	6.224	1					4:90546222:C:T	19:45313715:T:C	19:45421100:G:A	18.874	1
4:90702781:A:G	19:45361574:G:A	6.222	1					4:90697157:T:C	19:45425762:T:G	19:45481282:G:C	18.871	1
19:45398633:G:C	19:45425762:T:G	6.222	1					4:90546222:C:T	4:90754441:A:T	19:45416741:C:T	18.87	1
4:90749859:G:A	19:45467132:C:T	6.22	1					4:90574344:A:T	4:90661612:G:A	4:90769859:G:C	18.869	1
4:90546806:T:C	19:45414392:G:T	6.216	1					4:90595940:T:C	4:90622129:T:A	4:90771147:T:A	18.868	1
4:90600999:G:A	19:45343962:C:T	6.215	1					4:90565769:T:G	19:45416741:C:T	19:45500712:C:T	18.865	1
4:90579508:G:A	4:90842971:A:C	6.213	1					4:90796613:T:A	19:45338447:A:T	19:45384105:C:T	18.865	1
4:90761357:T:A	19:45448036:T:C	6.212	1					4:90565769:T:G	19:45416741:C:T	19:45416831:T:G	18.86	1
4:90772725:A:G	19:45448036:T:C	6.212	1					4:90626219:A:G	19:45374350:T:C	19:45421204:C:T	18.828	1
4:90711770:T:C	19:45371093:G:T	6.212	1					4:90786585:A:G	19:45322891:C:T	19:45362033:G:A	18.823	1
4:90579508:G:A	19:45322891:C:T	6.204	1					4:90595940:T:C	4:90622129:T:A	4:90817848:A:G	18.819	1
4:90724869:G:A	19:45479451:A:T	6.204	1					4:90639025:G:T	19:45372129:A:T	19:45374350:T:C	18.819	1
4:90697157:T:C	19:45361574:G:A	6.201	1					19:45374350:T:C	19:45406673:G:A	19:45422561:T:G	18.814	1
4:90842971:A:C	19:45500712:C:T	6.2	1					4:90654664:G:A	4:90825463:G:A	19:45376284:C:G	18.814	1
4:90816294:A:G	19:45319631:G:A	6.195	1					4:90551782:C:T	4:90600999:G:A	19:45416831:T:G	18.802	1
4:90784640:T:C	19:45351891:A:G	6.187	1					4:90612588:C:T	4:90821381:A:G	19:45421100:G:A	18.802	1
4:90579508:G:A	19:45421204:C:T	6.182	1					4:90565769:T:G	4:90814677:C:T	19:45395714:T:C	18.79	1
4:90851676:C:T	19:45416741:C:T	6.181	1					4:90840246:C:T	19:45361574:G:A	19:45421100:G:A	18.778	1
19:45356995:C:T	19:45477111:C:T	6.179	1					4:90579508:G:A	4:90622129:T:A	19:45422846:G:A	18.773	1
4:90771524:C:T	4:90817848:A:G	6.163	1					4:90642182:A:G	4:90703029:A:G	19:45322891:C:T	18.771	1
4:90785666:C:T	19:45408628:T:C	6.162	1					4:90642182:A:G	4:90725536:T:C	19:45322891:C:T	18.771	1
19:45383061:G:T	19:45425762:T:G	6.162	1					4:90597736:T:A	19:45340138:G:A	19:45402718:G:C	18.771	1
4:90796613:T:A	19:45333834:T:C	6.162	1					4:90642182:A:G	4:90653348:C:T	19:45322891:C:T	18.768	1
4:90546806:T:C	4:90595940:T:C	6.159	1					19:45313715:T:C	19:45347911:C:A	19:45406673:G:A	18.757	1
19:45334970:A:G	19:45443934:G:T	6.155	1					4:90687119:G:A	4:90811698:T:C	19:45322891:C:T	18.756	1
19:45380970:G:T	19:45389174:T:A	6.146	1					4:90597736:T:A	19:45322891:C:T	19:45421204:C:T	18.755	1
4:90600198:G:A	19:45343962:C:T	6.144	1					4:90625809:C:A	4:90636489:G:T	19:45333834:T:C	18.752	1
4:90796613:T:A	19:45382675:G:A	6.14	1					4:90626219:A:G	19:45361646:A:G	19:45372129:A:T	18.752	1
19:45344458:A:G	19:45408836:T:G	6.14	1					4:90606180:A:G	4:90622129:T:A	19:45329438:G:A	18.751	1
4:90600198:G:A	4:90600999:G:A	6.137	1					19:45356674:A:G	19:45376284:C:G	19:45425460:A:G	18.751	1
4:90595940:T:C	19:45507671:A:G	6.136	1					4:90654664:G:A	4:90771524:C:T	19:45322891:C:T	18.75	1
19:45338447:A:T	19:45379746:A:G	6.136	1					4:90597736:T:A	19:45363700:A:G	19:45402718:G:C	18.748	1
19:45323243:A:G	19:45374350:T:C	6.135	1					4:90565769:T:G	4:90654664:G:A	19:45416741:C:T	18.744	1
4:90624011:A:G	19:45379746:A:G	6.134	1					4:90610135:A:T	4:90769859:G:C	19:45445517:G:A	18.733	1
4:90769859:G:C	19:45372030:C:T	6.133	1					4:90574344:A:T	4:90638896:A:G	4:90817981:T:C	18.73	1
4:90786585:A:G	19:45313737:C:T	6.129	1					4:90595940:T:C	4:90622129:T:A	19:45445517:G:A	18.729	1
4:90738839:T:G	19:45426792:G:A	6.129	1					4:90565769:T:G	4:90724869:G:A	19:45395714:T:C	18.726	1
4:90626219:A:G	19:45366603:G:A	6.128	1					4:90771147:T:A	19:45383061:G:T	19:45389174:T:A	18.723	1
4:90661612:G:A	4:90764310:T:C	6.127	1					4:90625809:C:A	4:90671336:G:A	19:45363700:A:G	18.716	1
4:90807488:T:C	19:45374350:T:C	6.125	1					4:90634212:G:A	4:90697157:T:C	19:45408836:T:G	18.709	1
4:90622129:T:A	19:45329438:G:A	6.124	1					4:90697157:T:C	19:45361574:G:A	19:45452845:G:A	18.699	1
4:90597736:T:A	4:90739248:T:C	6.122	1					4:90625809:C:A	4:90671336:G:A	19:45322891:C:T	18.698	1
4:90666291:G:A	19:45443934:G:T	6.121	1					4:90639025:G:T	4:90706996:G:A	19:45322891:C:T	18.695	1
19:45374350:T:C	19:45422561:T:G	6.12	1					4:90711770:T:C	4:90724869:G:A	19:45356674:A:G	18.691	1
4:90713259:G:A	19:45372030:C:T	6.118	1					4:90572322:C:T	4:90666291:G:A	19:45370941:C:T	18.687	1
19:45313715:T:C	19:45324958:C:T	6.117	1					4:90625809:C:A	4:90671336:G:A	19:45338447:A:T	18.677	1
4:90597736:T:A	4:90756077:T:G	6.115	1					4:90653348:C:T	19:45356674:A:G	19:45452845:G:A	18.674	1
19:45357939:A:G	19:45372030:C:T	6.114	1					4:90625809:C:A	4:90671336:G:A	19:45425460:A:G	18.672	1
4:90634212:G:A	19:45369203:G:A	6.11	1					4:90842971:A:C	19:45380970:G:T	19:45500712:C:T	18.663	1
19:45344458:A:G	19:45479451:A:T	6.11	1					4:90653348:C:T	4:90825463:G:A	19:45369203:G:A	18.659	1
4:90551782:C:T	4:90610135:A:T	6.109	1					4:90677531:T:C	19:45372129:A:T	19:45406673:G:A	18.658	1
4:90805724:A:C	19:45343579:G:A	6.098	1					4:90579508:G:A	19:45370941:C:T	19:45421204:C:T	18.656	1
19:45322891:C:T	19:45479451:A:T	6.092	1					4:90572322:C:T	4:90579508:G:A	19:45402718:G:C	18.655	1
19:45340138:G:A	19:45345787:A:T	6.092	1					4:90702781:A:G	4:90780902:C:T	19:45322891:C:T	18.653	1
4:90770591:C:T	19:45408628:T:C	6.092	1					4:90597736:T:A	4:90622129:T:A	4:90713259:G:A	18.653	1
19:45323243:A:G	19:45372030:C:T	6.091	1					19:45313715:T:C	19:45340138:G:A	19:45443934:G:T	18.645	1
4:90654664:G:A	19:45335676:A:G	6.09	1					4:90697157:T:C	19:45345787:A:T	19:45425762:T:G	18.643	1
4:90744993:C:T	4:90749859:G:A	6.087	1					4:90606180:A:G	4:90622129:T:A	19:45343579:G:A	18.64	1
4:90761357:T:A	19:45347911:C:A	6.086	1					4:90597736:T:A	4:90622129:T:A	19:45422846:G:A	18.639	1
4:90772725:A:G	19:45347911:C:A	6.086	1					4:90622129:T:A	4:90711770:T:C	4:90842971:A:C	18.637	1
4:90697157:T:C	19:45422561:T:G	6.083	1					4:90572322:C:T	4:90625809:C:A	4:90666291:G:A	18.635	1
19:45323243:A:G	19:45367473:A:G	6.08	1					4:90579508:G:A	4:90622129:T:A	19:45322891:C:T	18.634	1
4:90706996:G:A	19:45416831:T:G	6.071	1					4:90625809:C:A	4:90671336:G:A	4:90807538:C:A	18.626	1
4:90636419:G:A	19:45382675:G:A	6.063	1					4:90654664:G:A	19:45313715:T:C	19:45357003:C:G	18.626	1
4:90636489:G:T	19:45310319:C:G	6.062	1					4:90756077:T:G	19:45340138:G:A	19:45357939:A:G	18.626	1
4:90675980:C:T	19:45351891:A:G	6.059	1					4:90784640:T:C	19:45395714:T:C	19:45398633:G:C	18.625	1
4:90817848:A:G	19:45382717:G:A	6.059	1					4:90597736:T:A	4:90622129:T:A	19:45416831:T:G	18.624	1
4:90796613:T:A	19:45366603:G:A	6.057	1					4:90625809:C:A	4:90786585:A:G	19:45322891:C:T	18.62	1
19:45357939:A:G	19:45500925:T:C	6.054	1					4:90625809:C:A	19:45322891:C:T	19:45452845:G:A	18.62	1
4:90821381:A:G	19:45416741:C:T	6.053	1					4:90597736:T:A	4:90622129:T:A	4:90817848:A:G	18.619	1
4:90711990:C:A	19:45380970:G:T	6.052	1					4:90622129:T:A	19:45374350:T:C	19:45406673:G:A	18.615	1
4:90579508:G:A	4:90624011:A:G	6.046	1					4:90546486:T:C	4:90565769:T:G	19:45395714:T:C	18.613	1
4:90820793:G:A	19:45372129:A:T	6.045	1					4:90821381:A:G	19:45377334:G:A	19:45406673:G:A	18.613	1
4:90634212:G:A	19:45492559:G:A	6.041	1					4:90774148:C:G	4:90791212:T:G	19:45322891:C:T	18.603	1
4:90786585:A:G	19:45426792:G:A	6.038	1					4:90711770:T:C	19:45322744:A:G	19:45425460:A:G	18.602	1
4:90796613:T:A	19:45335676:A:G	6.036	1					4:90545360:G:A	4:90626219:A:G	19:45374350:T:C	18.601	1
4:90546486:T:C	4:90600198:G:A	6.034	1					4:90610135:A:T	4:90769859:G:C	4:90771524:C:T	18.6	1
4:90666291:G:A	19:45356995:C:T	6.03	1					4:90546616:G:A	4:90706996:G:A	19:45322891:C:T	18.6	1
4:90706996:G:A	19:45426792:G:A	6.029	1					4:90546486:T:C	4:90625809:C:A	4:90671336:G:A	18.588	1
4:90739248:T:C	19:45372030:C:T	6.027	1					4:90821381:A:G	19:45361574:G:A	19:45421100:G:A	18.587	1
4:90719196:A:T	19:45347911:C:A	6.026	1					4:90597736:T:A	4:90622129:T:A	4:90817981:T:C	18.585	1
4:90744216:G:A	19:45347911:C:A	6.026	1					4:90786585:A:G	19:45322891:C:T	19:45372030:C:T	18.582	1
4:90572322:C:T	4:90636489:G:T	6.021	1					4:90724869:G:A	19:45361574:G:A	19:45479451:A:T	18.579	1
4:90597736:T:A	4:90713259:G:A	6.014	1					4:90697157:T:C	19:45329438:G:A	19:45408836:T:G	18.566	1
4:90642182:A:G	19:45426792:G:A	6.007	1					4:90816294:A:G	19:45338447:A:T	19:45384105:C:T	18.561	1
4:90753960:C:T	19:45461980:C:T	6.005	1					4:90739248:T:C	19:45340138:G:A	19:45357939:A:G	18.561	1
4:90756077:T:G	19:45372030:C:T	6.004	1					4:90697157:T:C	4:90790237:G:A	19:45395714:T:C	18.56	1
19:45372129:A:T	19:45379746:A:G	6	1					4:90639025:G:T	4:90642182:A:G	19:45322891:C:T	18.558	1
4:90702781:A:G	4:90749859:G:A	5.999	1					4:90565769:T:G	4:90840246:C:T	19:45416741:C:T	18.558	1
4:90595940:T:C	19:45445517:G:A	5.992	1					4:90606180:A:G	4:90625714:T:A	19:45343579:G:A	18.557	1
4:90606180:A:G	19:45408628:T:C	5.982	1					4:90625809:C:A	4:90671336:G:A	19:45380970:G:T	18.553	1
4:90627967:G:A	4:90749859:G:A	5.981	1					4:90790237:G:A	19:45383061:G:T	19:45389174:T:A	18.544	1
19:45335676:A:G	19:45383061:G:T	5.981	1					4:90625809:C:A	4:90636418:C:T	19:45313715:T:C	18.542	1
4:90579508:G:A	19:45322744:A:G	5.98	1					4:90624011:A:G	4:90639025:G:T	19:45372129:A:T	18.539	1
4:90682571:A:G	19:45481282:G:C	5.978	1					4:90551782:C:T	4:90612588:C:T	19:45416831:T:G	18.537	1
4:90821381:A:G	19:45366603:G:A	5.975	1					4:90677531:T:C	4:90706996:G:A	19:45322891:C:T	18.531	1
4:90642182:A:G	19:45416831:T:G	5.972	1					4:90595940:T:C	4:90624011:A:G	4:90825463:G:A	18.53	1
4:90796613:T:A	19:45319631:G:A	5.972	1					4:90565769:T:G	19:45389596:G:A	19:45416741:C:T	18.528	1
4:90738839:T:G	19:45382675:G:A	5.97	1					4:90573045:C:A	4:90590969:A:G	19:45416831:T:G	18.517	1
4:90551707:A:G	4:90606180:A:G	5.966	1					4:90606180:A:G	4:90610135:A:T	4:90847859:C:T	18.517	1
19:45470344:C:T	19:45483844:G:A	5.965	1					4:90597736:T:A	4:90697157:T:C	19:45322891:C:T	18.515	1
19:45356995:C:T	19:45479451:A:T	5.961	1					4:90626219:A:G	19:45374350:T:C	19:45425762:T:G	18.513	1
4:90551782:C:T	4:90671336:G:A	5.952	1					19:45310319:C:G	19:45370941:C:T	19:45408836:T:G	18.509	1
4:90551707:A:G	19:45329438:G:A	5.952	1					4:90551782:C:T	4:90573045:C:A	19:45416831:T:G	18.508	1
4:90545360:G:A	4:90842971:A:C	5.95	1					4:90790237:G:A	4:90859279:G:A	19:45395714:T:C	18.503	1
19:45313715:T:C	19:45445517:G:A	5.945	1					4:90697157:T:C	19:45356995:C:T	19:45408836:T:G	18.498	1
4:90579508:G:A	4:90749859:G:A	5.943	1					4:90626219:A:G	4:90840246:C:T	19:45372129:A:T	18.493	1
4:90724869:G:A	19:45395714:T:C	5.937	1					4:90706996:G:A	19:45322891:C:T	19:45478352:A:G	18.492	1
19:45313715:T:C	19:45378144:C:T	5.937	1					4:90719196:A:T	19:45335676:A:G	19:45382717:G:A	18.49	1
4:90653348:C:T	19:45324958:C:T	5.937	1					4:90624011:A:G	4:90625809:C:A	4:90671336:G:A	18.49	1
19:45343579:G:A	19:45416741:C:T	5.934	1					4:90786585:A:G	19:45322891:C:T	19:45385102:G:A	18.489	1
4:90600999:G:A	19:45395714:T:C	5.925	1					4:90546616:G:A	4:90627967:G:A	4:90634212:G:A	18.486	1
4:90595940:T:C	4:90636419:G:A	5.924	1					19:45374350:T:C	19:45422561:T:G	19:45452845:G:A	18.484	1
4:90551707:A:G	19:45389174:T:A	5.919	1					4:90595940:T:C	4:90666291:G:A	19:45461980:C:T	18.483	1
4:90597736:T:A	4:90842971:A:C	5.913	1					4:90625809:C:A	4:90636418:C:T	4:90791212:T:G	18.478	1
4:90634212:G:A	19:45361646:A:G	5.912	1					4:90636419:G:A	19:45313715:T:C	19:45357003:C:G	18.478	1
4:90597736:T:A	19:45416831:T:G	5.912	1					4:90546222:C:T	4:90573045:C:A	19:45416741:C:T	18.476	1
4:90817981:T:C	19:45362033:G:A	5.911	1					4:90546616:G:A	4:90642182:A:G	19:45322891:C:T	18.472	1
4:90625714:T:A	19:45362033:G:A	5.91	1					4:90610327:C:T	19:45357003:C:G	19:45425460:A:G	18.471	1
4:90551782:C:T	19:45313715:T:C	5.905	1					4:90697157:T:C	19:45357003:C:G	19:45377334:G:A	18.47	1
4:90546486:T:C	19:45477111:C:T	5.901	1					4:90702781:A:G	19:45361646:A:G	19:45408836:T:G	18.464	1
4:90654664:G:A	4:90807488:T:C	5.901	1					4:90600198:G:A	19:45356674:A:G	19:45421204:C:T	18.464	1
4:90636419:G:A	19:45347911:C:A	5.899	1					4:90579508:G:A	4:90636489:G:T	19:45354044:T:G	18.463	1
4:90738839:T:G	19:45351891:A:G	5.899	1					4:90546806:T:C	4:90597736:T:A	4:90739248:T:C	18.461	1
4:90546616:G:A	4:90807488:T:C	5.894	1					4:90572322:C:T	4:90597736:T:A	19:45402718:G:C	18.459	1
4:90851676:C:T	19:45382675:G:A	5.893	1					4:90697157:T:C	19:45342815:G:C	19:45425762:T:G	18.459	1
4:90702781:A:G	19:45372129:A:T	5.893	1					4:90638896:A:G	19:45340138:G:A	19:45357939:A:G	18.45	1
4:90764310:T:C	19:45426792:G:A	5.893	1					4:90636419:G:A	4:90771524:C:T	19:45322891:C:T	18.45	1
4:90622129:T:A	19:45354044:T:G	5.893	1					4:90600999:G:A	4:90786585:A:G	19:45322891:C:T	18.449	1
4:90546222:C:T	19:45406673:G:A	5.891	1					4:90606180:A:G	4:90622129:T:A	4:90796613:T:A	18.447	1
19:45380970:G:T	19:45383061:G:T	5.89	1					4:90606180:A:G	4:90625714:T:A	19:45380970:G:T	18.447	1
4:90859279:G:A	19:45426792:G:A	5.889	1					4:90654664:G:A	4:90825463:G:A	19:45372129:A:T	18.447	1
19:45313715:T:C	19:45354044:T:G	5.883	1					4:90744993:C:T	19:45361646:A:G	19:45408836:T:G	18.434	1
4:90573045:C:A	19:45477111:C:T	5.882	1					4:90654664:G:A	4:90811698:T:C	19:45322891:C:T	18.428	1
4:90610135:A:T	4:90817981:T:C	5.867	1					4:90772851:A:C	19:45322744:A:G	19:45425460:A:G	18.427	1
4:90573045:C:A	19:45406673:G:A	5.867	1					4:90610135:A:T	4:90625714:T:A	19:45385102:G:A	18.426	1
4:90654664:G:A	19:45447221:G:A	5.865	1					4:90546806:T:C	4:90597736:T:A	4:90756077:T:G	18.425	1
19:45366603:G:A	19:45422561:T:G	5.865	1					4:90744248:C:T	4:90790237:G:A	19:45408836:T:G	18.414	1
4:90546806:T:C	4:90785666:C:T	5.861	1					19:45335676:A:G	19:45377334:G:A	19:45416831:T:G	18.409	1
19:45335676:A:G	19:45380970:G:T	5.857	1					4:90579508:G:A	19:45416831:T:G	19:45477111:C:T	18.408	1
19:45361574:G:A	19:45395714:T:C	5.855	1					4:90597736:T:A	4:90626219:A:G	19:45374350:T:C	18.406	1
4:90610135:A:T	19:45361646:A:G	5.85	1					4:90697157:T:C	19:45395714:T:C	19:45425460:A:G	18.403	1
19:45366603:G:A	19:45379746:A:G	5.849	1					4:90738839:T:G	4:90791212:T:G	19:45322891:C:T	18.402	1
4:90687119:G:A	4:90842971:A:C	5.846	1					4:90639025:G:T	19:45323243:A:G	19:45367473:A:G	18.399	1
4:90636418:C:T	19:45309634:G:A	5.843	1					4:90642182:A:G	4:90677531:T:C	19:45322891:C:T	18.395	1
4:90634212:G:A	19:45406673:G:A	5.84	1					4:90546806:T:C	4:90606180:A:G	4:90796613:T:A	18.395	1
4:90851676:C:T	19:45382717:G:A	5.835	1					4:90713259:G:A	19:45340138:G:A	19:45357939:A:G	18.392	1
4:90851676:C:T	19:45340138:G:A	5.834	1					4:90565769:T:G	4:90618694:A:G	19:45416741:C:T	18.389	1
4:90686133:T:C	4:90821381:A:G	5.831	1					4:90677531:T:C	19:45372129:A:T	19:45374350:T:C	18.385	1
4:90687119:G:A	19:45452845:G:A	5.831	1					4:90597736:T:A	19:45416831:T:G	19:45477111:C:T	18.384	1
4:90749859:G:A	19:45361574:G:A	5.83	1					4:90600198:G:A	4:90687119:G:A	19:45416831:T:G	18.383	1
4:90639025:G:T	19:45406673:G:A	5.83	1					4:90573045:C:A	4:90738839:T:G	19:45322891:C:T	18.379	1
4:90572322:C:T	4:90625809:C:A	5.829	1					4:90572322:C:T	4:90579508:G:A	19:45329438:G:A	18.374	1
4:90749859:G:A	19:45452845:G:A	5.827	1					4:90625809:C:A	4:90666291:G:A	19:45333834:T:C	18.373	1
4:90597736:T:A	4:90825463:G:A	5.821	1					4:90661612:G:A	19:45340138:G:A	19:45357939:A:G	18.369	1
4:90771524:C:T	19:45426792:G:A	5.819	1					4:90842971:A:C	19:45378144:C:T	19:45380970:G:T	18.358	1
4:90677531:T:C	19:45325391:C:T	5.817	1					4:90697157:T:C	19:45369203:G:A	19:45425762:T:G	18.356	1
4:90713259:G:A	19:45362033:G:A	5.814	1					4:90606180:A:G	4:90610135:A:T	4:90807538:C:A	18.354	1
4:90686133:T:C	4:90851676:C:T	5.811	1					4:90610135:A:T	4:90769859:G:C	4:90780902:C:T	18.349	1
4:90600999:G:A	19:45416831:T:G	5.81	1					4:90634212:G:A	4:90636489:G:T	4:90682571:A:G	18.345	1
4:90724869:G:A	19:45452845:G:A	5.809	1					4:90642182:A:G	19:45322891:C:T	19:45478352:A:G	18.345	1
19:45379746:A:G	19:45422846:G:A	5.809	1					4:90653348:C:T	4:90825463:G:A	19:45324958:C:T	18.343	1
4:90764324:A:G	19:45372129:A:T	5.808	1					4:90545360:G:A	4:90634212:G:A	19:45421204:C:T	18.341	1
4:90600999:G:A	19:45483844:G:A	5.807	1					4:90545360:G:A	4:90565769:T:G	19:45395714:T:C	18.34	1
4:90786585:A:G	19:45351891:A:G	5.806	1					4:90565769:T:G	4:90770591:C:T	19:45395714:T:C	18.332	1
4:90687119:G:A	19:45369203:G:A	5.803	1					4:90574344:A:T	4:90661612:G:A	4:90739248:T:C	18.328	1
4:90682571:A:G	19:45382717:G:A	5.802	1					4:90738839:T:G	4:90816294:A:G	19:45322891:C:T	18.327	1
4:90706996:G:A	19:45351891:A:G	5.798	1					4:90790237:G:A	4:90859279:G:A	19:45362033:G:A	18.324	1
19:45389596:G:A	19:45483844:G:A	5.794	1					19:45356995:C:T	19:45421100:G:A	19:45425762:T:G	18.32	1
19:45323243:A:G	19:45425460:A:G	5.792	1					4:90625809:C:A	4:90671336:G:A	19:45423944:C:T	18.314	1
19:45367473:A:G	19:45467132:C:T	5.788	1					4:90626219:A:G	19:45319631:G:A	19:45372129:A:T	18.312	1
4:90842971:A:C	19:45395714:T:C	5.786	1					4:90565769:T:G	4:90720038:T:A	19:45406673:G:A	18.307	1
4:90811698:T:C	19:45426792:G:A	5.781	1					4:90697157:T:C	19:45323243:A:G	19:45408836:T:G	18.303	1
4:90626219:A:G	19:45416831:T:G	5.78	1					4:90772851:A:C	4:90805724:A:C	19:45371093:G:T	18.303	1
4:90790237:G:A	19:45362033:G:A	5.778	1					4:90572322:C:T	4:90666291:G:A	4:90821381:A:G	18.3	1
4:90642182:A:G	19:45351891:A:G	5.775	1					4:90565769:T:G	4:90720038:T:A	19:45395714:T:C	18.3	1
4:90840246:C:T	19:45470344:C:T	5.775	1					4:90724869:G:A	19:45361574:G:A	19:45452845:G:A	18.298	1
4:90794603:T:C	19:45492559:G:A	5.773	1					4:90600999:G:A	4:90702781:A:G	19:45377334:G:A	18.297	1
4:90794603:T:C	19:45361574:G:A	5.769	1					4:90639025:G:T	19:45362033:G:A	19:45372129:A:T	18.296	1
4:90744216:G:A	4:90807488:T:C	5.765	1					19:45322744:A:G	19:45357939:A:G	19:45376284:C:G	18.293	1
4:90753960:C:T	4:90805724:A:C	5.761	1					4:90706996:G:A	4:90828422:G:T	19:45322891:C:T	18.29	1
4:90814677:C:T	19:45351891:A:G	5.76	1					4:90697157:T:C	19:45425460:A:G	19:45425762:T:G	18.283	1
4:90597736:T:A	19:45380970:G:T	5.76	1					4:90719196:A:T	4:90738839:T:G	19:45322891:C:T	18.283	1
4:90754441:A:T	19:45477111:C:T	5.751	1					4:90625714:T:A	19:45361646:A:G	19:45408836:T:G	18.283	1
19:45322891:C:T	19:45452845:G:A	5.75	1					4:90626219:A:G	4:90634212:G:A	19:45374350:T:C	18.282	1
4:90753960:C:T	19:45371093:G:T	5.742	1					4:90738839:T:G	19:45322891:C:T	19:45467132:C:T	18.28	1
4:90744248:C:T	19:45461980:C:T	5.742	1					4:90738839:T:G	4:90744216:G:A	19:45322891:C:T	18.279	1
4:90786585:A:G	19:45382675:G:A	5.74	1					4:90626219:A:G	19:45383061:G:T	19:45406673:G:A	18.278	1
4:90546486:T:C	4:90772851:A:C	5.739	1					4:90738839:T:G	4:90770591:C:T	19:45322891:C:T	18.274	1
19:45343962:C:T	19:45371093:G:T	5.738	1					4:90738839:T:G	4:90749859:G:A	19:45322891:C:T	18.272	1
4:90546486:T:C	4:90753960:C:T	5.737	1					4:90545360:G:A	4:90626219:A:G	19:45421204:C:T	18.272	1
4:90590969:A:G	19:45357939:A:G	5.736	1					4:90711770:T:C	4:90851676:C:T	19:45408836:T:G	18.269	1
4:90697157:T:C	19:45372129:A:T	5.734	1					4:90677531:T:C	19:45323243:A:G	19:45367473:A:G	18.269	1
4:90590969:A:G	4:90711770:T:C	5.733	1					4:90738839:T:G	4:90785666:C:T	19:45322891:C:T	18.268	1
4:90739248:T:C	19:45362033:G:A	5.732	1					19:45357003:C:G	19:45376284:C:G	19:45406673:G:A	18.266	1
4:90653348:C:T	19:45309634:G:A	5.731	1					4:90574344:A:T	4:90661612:G:A	4:90756077:T:G	18.266	1
4:90597736:T:A	4:90817981:T:C	5.729	1					4:90738839:T:G	4:90786585:A:G	19:45322891:C:T	18.265	1
4:90851676:C:T	19:45319631:G:A	5.728	1					4:90595940:T:C	4:90622129:T:A	19:45507671:A:G	18.263	1
19:45313737:C:T	19:45477111:C:T	5.726	1					4:90697157:T:C	19:45416831:T:G	19:45425762:T:G	18.259	1
4:90738839:T:G	19:45319631:G:A	5.726	1					4:90738839:T:G	19:45322891:C:T	19:45345787:A:T	18.258	1
4:90744993:C:T	4:90817848:A:G	5.726	1					4:90738839:T:G	4:90772725:A:G	19:45322891:C:T	18.257	1
4:90546486:T:C	19:45377334:G:A	5.724	1					4:90738839:T:G	4:90761357:T:A	19:45322891:C:T	18.256	1
19:45310319:C:G	19:45367905:A:G	5.724	1					4:90817848:A:G	19:45325391:C:T	19:45421100:G:A	18.251	1
4:90706996:G:A	19:45382675:G:A	5.718	1					4:90597736:T:A	4:90622129:T:A	4:90756077:T:G	18.246	1
4:90711770:T:C	4:90791212:T:G	5.717	1					19:45343579:G:A	19:45347911:C:A	19:45421100:G:A	18.244	1
19:45344458:A:G	19:45406673:G:A	5.714	1					4:90625809:C:A	4:90636489:G:T	19:45319631:G:A	18.244	1
4:90546486:T:C	4:90805724:A:C	5.712	1					4:90784640:T:C	19:45406673:G:A	19:45445517:G:A	18.234	1
4:90756077:T:G	19:45362033:G:A	5.71	1					4:90671336:G:A	4:90682571:A:G	19:45395714:T:C	18.233	1
4:90572322:C:T	4:90697157:T:C	5.71	1					4:90565769:T:G	19:45416831:T:G	19:45479451:A:T	18.229	1
4:90546806:T:C	4:90770591:C:T	5.71	1					4:90597736:T:A	19:45402718:G:C	19:45414392:G:T	18.228	1
19:45379746:A:G	19:45382717:G:A	5.707	1					4:90572322:C:T	4:90666291:G:A	4:90851676:C:T	18.227	1
4:90597736:T:A	19:45313737:C:T	5.705	1					4:90636419:G:A	4:90811698:T:C	19:45322891:C:T	18.227	1
4:90546486:T:C	4:90744248:C:T	5.704	1					4:90738839:T:G	19:45322891:C:T	19:45426792:G:A	18.227	1
4:90565769:T:G	19:45421100:G:A	5.701	1					4:90573045:C:A	4:90821381:A:G	19:45395714:T:C	18.225	1
19:45372129:A:T	19:45467132:C:T	5.696	1					4:90706996:G:A	19:45309634:G:A	19:45322891:C:T	18.224	1
4:90618694:A:G	19:45384105:C:T	5.694	1					4:90794603:T:C	19:45421100:G:A	19:45425762:T:G	18.223	1
4:90546806:T:C	4:90606180:A:G	5.688	1					4:90706996:G:A	19:45322891:C:T	19:45325337:C:T	18.222	1
4:90545360:G:A	19:45422846:G:A	5.685	1					4:90720038:T:A	19:45421100:G:A	19:45425762:T:G	18.222	1
19:45333834:T:C	19:45425762:T:G	5.684	1					4:90751069:C:T	19:45372030:C:T	19:45372129:A:T	18.218	1
19:45313715:T:C	19:45402718:G:C	5.683	1					4:90546806:T:C	4:90636419:G:A	19:45356674:A:G	18.217	1
19:45335676:A:G	19:45345787:A:T	5.682	1					4:90625809:C:A	4:90671336:G:A	19:45507671:A:G	18.216	1
4:90719196:A:T	4:90807488:T:C	5.678	1					4:90546616:G:A	4:90627967:G:A	4:90687119:G:A	18.213	1
4:90790237:G:A	19:45416741:C:T	5.671	1					4:90572322:C:T	4:90796613:T:A	19:45335676:A:G	18.212	1
4:90642182:A:G	19:45382675:G:A	5.664	1					4:90625714:T:A	19:45361646:A:G	19:45402718:G:C	18.21	1
4:90622129:T:A	4:90711770:T:C	5.663	1					4:90774148:C:G	19:45421100:G:A	19:45425762:T:G	18.206	1
4:90821381:A:G	19:45406673:G:A	5.663	1					4:90626219:A:G	19:45406673:G:A	19:45445517:G:A	18.205	1
4:90546222:C:T	19:45329438:G:A	5.662	1					19:45347911:C:A	19:45363700:A:G	19:45408836:T:G	18.203	1
4:90687119:G:A	19:45406673:G:A	5.653	1					4:90595940:T:C	4:90666291:G:A	19:45370941:C:T	18.202	1
19:45376284:C:G	19:45402718:G:C	5.651	1					4:90565769:T:G	4:90711990:C:A	19:45416741:C:T	18.202	1
4:90546806:T:C	19:45329438:G:A	5.648	1					19:45357003:C:G	19:45378144:C:T	19:45398633:G:C	18.199	1
4:90590969:A:G	4:90666291:G:A	5.645	1					4:90610135:A:T	4:90769859:G:C	19:45389174:T:A	18.198	1
4:90805724:A:C	19:45354044:T:G	5.639	1					4:90626219:A:G	19:45372129:A:T	19:45467132:C:T	18.192	1
4:90816294:A:G	19:45377334:G:A	5.638	1					4:90738839:T:G	4:90796613:T:A	19:45322891:C:T	18.188	1
4:90785666:C:T	19:45329438:G:A	5.636	1					4:90626219:A:G	4:90825463:G:A	19:45374350:T:C	18.187	1
4:90764310:T:C	19:45369203:G:A	5.636	1					4:90790237:G:A	19:45325391:C:T	19:45421100:G:A	18.186	1
19:45414392:G:T	19:45500925:T:C	5.632	1					4:90574344:A:T	4:90661612:G:A	4:90764310:T:C	18.183	1
4:90821381:A:G	19:45382675:G:A	5.63	1					4:90697157:T:C	19:45408836:T:G	19:45416831:T:G	18.183	1
4:90639025:G:T	19:45426792:G:A	5.623	1					4:90697157:T:C	4:90807488:T:C	19:45408836:T:G	18.181	1
4:90764324:A:G	19:45361574:G:A	5.621	1					4:90545360:G:A	4:90627967:G:A	4:90653348:C:T	18.18	1
4:90638896:A:G	4:90744993:C:T	5.621	1					4:90610135:A:T	4:90769859:G:C	19:45409579:C:T	18.177	1
4:90769859:G:C	19:45362033:G:A	5.62	1					4:90697157:T:C	19:45408836:T:G	19:45447221:G:A	18.176	1
4:90574344:A:T	4:90638896:A:G	5.617	1					4:90606180:A:G	4:90626219:A:G	19:45406673:G:A	18.175	1
4:90573045:C:A	4:90825463:G:A	5.614	1					4:90626219:A:G	4:90703029:A:G	19:45372129:A:T	18.172	1
19:45367473:A:G	19:45448036:T:C	5.613	1					4:90626219:A:G	4:90725536:T:C	19:45372129:A:T	18.172	1
19:45371188:C:T	19:45448036:T:C	5.609	1					4:90574344:A:T	4:90661612:G:A	4:90817981:T:C	18.17	1
4:90545360:G:A	4:90624011:A:G	5.606	1					4:90612588:C:T	19:45374350:T:C	19:45406673:G:A	18.169	1
19:45367473:A:G	19:45470344:C:T	5.604	1					4:90625809:C:A	4:90671336:G:A	19:45361646:A:G	18.167	1
4:90590969:A:G	19:45356674:A:G	5.6	1					4:90666291:G:A	4:90682571:A:G	19:45481282:G:C	18.163	1
4:90720038:T:A	19:45357939:A:G	5.595	1					4:90625809:C:A	4:90636489:G:T	19:45382675:G:A	18.159	1
4:90677531:T:C	19:45426792:G:A	5.595	1					4:90642182:A:G	4:90828422:G:T	19:45322891:C:T	18.155	1
4:90600198:G:A	19:45345787:A:T	5.591	1					4:90590969:A:G	19:45322891:C:T	19:45389174:T:A	18.153	1
4:90597736:T:A	19:45408836:T:G	5.589	1					4:90572322:C:T	4:90622129:T:A	19:45380970:G:T	18.152	1
4:90574344:A:T	4:90661612:G:A	5.588	1					4:90565769:T:G	4:90610327:C:T	19:45416741:C:T	18.149	1
4:90706996:G:A	4:90786585:A:G	5.587	1					4:90842971:A:C	19:45335676:A:G	19:45382717:G:A	18.141	1
4:90622129:T:A	4:90671336:G:A	5.587	1					4:90546222:C:T	4:90784640:T:C	19:45406673:G:A	18.134	1
4:90600999:G:A	4:90610327:C:T	5.582	1					4:90572322:C:T	4:90724869:G:A	19:45372129:A:T	18.134	1
4:90744993:C:T	19:45357939:A:G	5.582	1					4:90744216:G:A	19:45335676:A:G	19:45382717:G:A	18.132	1
4:90625714:T:A	4:90638896:A:G	5.581	1					4:90697157:T:C	4:90771524:C:T	19:45408836:T:G	18.127	1
4:90702781:A:G	19:45357939:A:G	5.581	1					4:90579508:G:A	19:45322744:A:G	19:45425460:A:G	18.126	1
19:45343579:G:A	19:45431403:C:T	5.58	1					4:90627967:G:A	4:90634212:G:A	19:45431403:C:T	18.124	1
4:90624011:A:G	19:45492559:G:A	5.579	1					4:90744248:C:T	4:90771147:T:A	19:45408836:T:G	18.123	1
4:90622129:T:A	19:45313737:C:T	5.578	1					4:90597736:T:A	4:90622129:T:A	4:90739248:T:C	18.112	1
4:90606180:A:G	4:90636419:G:A	5.577	1					4:90711770:T:C	4:90724869:G:A	19:45342815:G:C	18.109	1
4:90774148:C:G	19:45408836:T:G	5.577	1					4:90713259:G:A	4:90780902:C:T	19:45322891:C:T	18.1	1
4:90771147:T:A	19:45372030:C:T	5.571	1					4:90671336:G:A	4:90805724:A:C	19:45376284:C:G	18.096	1
4:90606180:A:G	4:90780902:C:T	5.571	1					4:90654664:G:A	4:90825463:G:A	19:45483844:G:A	18.093	1
4:90770591:C:T	19:45329438:G:A	5.57	1					4:90574344:A:T	4:90638896:A:G	4:90847859:C:T	18.09	1
4:90624011:A:G	19:45470344:C:T	5.569	1					4:90546616:G:A	4:90627967:G:A	4:90653348:C:T	18.087	1
4:90738839:T:G	19:45447221:G:A	5.564	1					4:90642182:A:G	19:45322891:C:T	19:45325337:C:T	18.086	1
4:90840246:C:T	19:45421100:G:A	5.563	1					19:45325391:C:T	19:45354044:T:G	19:45500712:C:T	18.085	1
4:90625714:T:A	4:90661612:G:A	5.56	1					4:90697157:T:C	4:90724869:G:A	19:45408836:T:G	18.084	1
19:45377334:G:A	19:45422561:T:G	5.559	1					4:90627967:G:A	4:90634212:G:A	19:45369203:G:A	18.08	1
4:90610135:A:T	4:90786585:A:G	5.556	1					4:90622129:T:A	4:90771524:C:T	19:45322891:C:T	18.078	1
19:45325337:C:T	19:45479451:A:T	5.546	1					4:90697157:T:C	19:45361574:G:A	19:45421100:G:A	18.078	1
4:90546806:T:C	4:90816294:A:G	5.543	1					4:90636419:G:A	19:45406673:G:A	19:45479451:A:T	18.075	1
19:45361574:G:A	19:45425460:A:G	5.541	1					4:90546806:T:C	4:90595940:T:C	4:90622129:T:A	18.075	1
19:45325337:C:T	19:45363700:A:G	5.54	1					4:90565769:T:G	4:90785666:C:T	19:45395714:T:C	18.072	1
19:45329438:G:A	19:45347911:C:A	5.539	1					19:45313715:T:C	19:45378144:C:T	19:45477111:C:T	18.069	1
4:90764310:T:C	4:90771147:T:A	5.538	1					4:90642182:A:G	19:45309634:G:A	19:45322891:C:T	18.063	1
19:45361574:G:A	19:45379746:A:G	5.537	1					4:90697157:T:C	4:90820793:G:A	19:45408836:T:G	18.054	1
19:45377334:G:A	19:45398633:G:C	5.534	1					4:90622129:T:A	4:90771524:C:T	19:45367473:A:G	18.053	1
4:90572322:C:T	4:90597736:T:A	5.533	1					4:90738839:T:G	4:90774148:C:G	19:45322891:C:T	18.051	1
19:45323243:A:G	19:45361646:A:G	5.533	1					4:90610135:A:T	4:90769859:G:C	19:45426792:G:A	18.048	1
4:90545360:G:A	4:90622129:T:A	5.517	1					4:90738839:T:G	4:90811698:T:C	19:45322891:C:T	18.044	1
4:90653348:C:T	19:45406673:G:A	5.508	1					4:90597736:T:A	19:45402718:G:C	19:45421204:C:T	18.043	1
4:90600198:G:A	19:45421100:G:A	5.506	1					19:45361574:G:A	19:45452845:G:A	19:45500925:T:C	18.042	1
4:90610135:A:T	4:90675980:C:T	5.504	1					19:45361574:G:A	19:45408836:T:G	19:45500925:T:C	18.042	1
4:90851676:C:T	19:45335676:A:G	5.502	1					4:90702781:A:G	19:45343579:G:A	19:45398633:G:C	18.037	1
4:90786585:A:G	19:45319631:G:A	5.501	1					4:90579508:G:A	19:45335676:A:G	19:45402718:G:C	18.036	1
4:90624011:A:G	4:90654664:G:A	5.5	1					4:90551782:C:T	4:90622129:T:A	19:45416831:T:G	18.036	1
4:90724869:G:A	19:45408836:T:G	5.499	1					4:90790237:G:A	19:45431403:C:T	19:45452845:G:A	18.031	1
19:45422561:T:G	19:45479451:A:T	5.499	1					4:90786585:A:G	19:45322891:C:T	19:45329438:G:A	18.03	1
19:45323243:A:G	19:45500925:T:C	5.498	1					4:90697157:T:C	19:45343579:G:A	19:45408836:T:G	18.016	1
4:90634212:G:A	19:45310319:C:G	5.495	1					19:45322744:A:G	19:45363700:A:G	19:45425460:A:G	18.015	1
4:90551707:A:G	4:90666291:G:A	5.494	1					4:90597736:T:A	19:45309634:G:A	19:45402718:G:C	18.005	1
19:45376284:C:G	19:45389174:T:A	5.488	1					4:90565769:T:G	19:45416741:C:T	19:45507671:A:G	17.996	1
4:90572322:C:T	4:90817848:A:G	5.488	1					4:90682571:A:G	19:45335676:A:G	19:45383061:G:T	17.993	1
19:45470344:C:T	19:45500712:C:T	5.487	1					4:90606180:A:G	4:90624011:A:G	4:90769859:G:C	17.992	1
19:45423944:C:T	19:45448036:T:C	5.487	1					4:90786585:A:G	4:90791212:T:G	19:45322891:C:T	17.992	1
19:45343962:C:T	19:45384105:C:T	5.484	1					4:90625809:C:A	4:90666291:G:A	19:45461980:C:T	17.99	1
4:90706996:G:A	19:45319631:G:A	5.48	1					4:90600198:G:A	4:90606180:A:G	4:90624011:A:G	17.989	1
4:90618694:A:G	19:45379746:A:G	5.473	1					4:90597736:T:A	4:90624011:A:G	4:90847859:C:T	17.988	1
19:45343962:C:T	19:45492559:G:A	5.472	1					4:90697157:T:C	19:45371093:G:T	19:45408836:T:G	17.987	1
19:45351891:A:G	19:45398633:G:C	5.472	1					4:90697157:T:C	19:45361574:G:A	19:45479451:A:T	17.985	1
4:90744993:C:T	19:45361574:G:A	5.472	1					4:90738839:T:G	19:45322891:C:T	19:45325337:C:T	17.984	1
4:90821381:A:G	19:45319631:G:A	5.468	1					4:90597736:T:A	4:90811698:T:C	19:45322891:C:T	17.983	1
19:45325337:C:T	19:45445517:G:A	5.467	1					19:45335676:A:G	19:45356674:A:G	19:45408836:T:G	17.98	1
4:90546486:T:C	4:90666291:G:A	5.467	1					4:90625809:C:A	4:90671336:G:A	4:90751069:C:T	17.978	1
4:90749859:G:A	4:90764310:T:C	5.466	1					19:45335676:A:G	19:45379746:A:G	19:45382717:G:A	17.977	1
4:90546806:T:C	4:90625714:T:A	5.463	1					4:90624011:A:G	4:90626219:A:G	19:45374350:T:C	17.977	1
4:90784640:T:C	19:45477111:C:T	5.463	1					4:90764310:T:C	19:45343579:G:A	19:45398633:G:C	17.975	1
4:90572322:C:T	4:90612588:C:T	5.46	1					4:90706996:G:A	19:45322891:C:T	19:45371093:G:T	17.97	1
4:90622129:T:A	19:45374350:T:C	5.459	1					4:90606180:A:G	4:90622129:T:A	4:90811698:T:C	17.966	1
4:90606180:A:G	4:90739248:T:C	5.455	1					4:90606180:A:G	4:90610135:A:T	19:45370941:C:T	17.966	1
4:90546222:C:T	4:90666291:G:A	5.454	1					4:90625809:C:A	4:90671336:G:A	19:45478352:A:G	17.965	1
4:90626219:A:G	19:45356995:C:T	5.451	1					4:90597736:T:A	4:90606180:A:G	4:90622129:T:A	17.964	1
4:90790237:G:A	19:45431403:C:T	5.451	1					4:90738839:T:G	4:90820793:G:A	19:45322891:C:T	17.961	1
4:90761357:T:A	4:90790237:G:A	5.45	1					4:90675980:C:T	4:90738839:T:G	19:45322891:C:T	17.958	1
4:90772725:A:G	4:90790237:G:A	5.449	1					4:90565769:T:G	19:45416831:T:G	19:45461980:C:T	17.95	1
4:90606180:A:G	19:45329438:G:A	5.445	1					4:90600999:G:A	4:90744216:G:A	19:45416741:C:T	17.946	1
4:90579508:G:A	4:90785666:C:T	5.444	1					4:90654664:G:A	4:90825463:G:A	19:45389174:T:A	17.935	1
4:90749859:G:A	4:90825463:G:A	5.442	1					4:90627967:G:A	4:90687119:G:A	19:45431403:C:T	17.928	1
4:90551782:C:T	4:90572322:C:T	5.441	1					4:90738839:T:G	4:90764324:A:G	19:45322891:C:T	17.926	1
4:90639025:G:T	19:45416831:T:G	5.44	1					4:90565769:T:G	4:90579508:G:A	19:45416831:T:G	17.924	1
4:90772725:A:G	19:45333834:T:C	5.44	1					4:90738839:T:G	19:45322891:C:T	19:45370941:C:T	17.924	1
4:90761357:T:A	19:45333834:T:C	5.44	1					19:45367905:A:G	19:45416831:T:G	19:45452845:G:A	17.924	1
4:90579508:G:A	19:45378144:C:T	5.439	1					4:90565769:T:G	19:45374350:T:C	19:45416741:C:T	17.923	1
19:45325337:C:T	19:45452845:G:A	5.438	1					4:90764310:T:C	4:90771147:T:A	19:45398633:G:C	17.92	1
4:90711990:C:A	19:45421204:C:T	5.438	1					4:90600198:G:A	4:90859279:G:A	19:45416831:T:G	17.918	1
4:90606180:A:G	4:90756077:T:G	5.432	1					4:90626219:A:G	19:45361646:A:G	19:45367905:A:G	17.912	1
19:45416831:T:G	19:45479451:A:T	5.43	1					4:90600999:G:A	4:90772725:A:G	19:45416741:C:T	17.911	1
4:90573045:C:A	4:90610327:C:T	5.43	1					4:90573045:C:A	4:90786585:A:G	19:45322891:C:T	17.905	1
4:90636418:C:T	19:45335676:A:G	5.428	1					19:45356674:A:G	19:45357939:A:G	19:45425460:A:G	17.904	1
19:45329438:G:A	19:45344458:A:G	5.427	1					4:90572322:C:T	4:90666291:G:A	4:90772725:A:G	17.904	1
4:90642182:A:G	19:45319631:G:A	5.426	1					4:90572322:C:T	4:90666291:G:A	4:90761357:T:A	17.901	1
19:45357003:C:G	19:45366603:G:A	5.424	1					4:90626219:A:G	4:90687119:G:A	19:45374350:T:C	17.899	1
19:45325391:C:T	19:45422561:T:G	5.422	1					4:90551707:A:G	4:90600198:G:A	19:45416831:T:G	17.897	1
4:90546486:T:C	4:90636489:G:T	5.422	1					4:90675980:C:T	4:90786585:A:G	19:45322891:C:T	17.896	1
4:90754441:A:T	19:45431403:C:T	5.42	1					4:90565769:T:G	4:90622129:T:A	4:90671336:G:A	17.896	1
4:90546616:G:A	19:45329438:G:A	5.419	1					4:90622129:T:A	4:90811698:T:C	19:45366603:G:A	17.893	1
19:45372129:A:T	19:45385102:G:A	5.418	1					4:90622129:T:A	19:45347911:C:A	19:45406673:G:A	17.891	1
19:45329438:G:A	19:45483844:G:A	5.417	1					4:90600999:G:A	4:90761357:T:A	19:45416741:C:T	17.887	1
4:90595940:T:C	4:90610327:C:T	5.417	1					4:90697157:T:C	4:90794603:T:C	19:45408836:T:G	17.884	1
19:45398633:G:C	19:45492559:G:A	5.416	1					4:90546486:T:C	4:90627967:G:A	4:90634212:G:A	17.881	1
4:90627967:G:A	19:45372129:A:T	5.414	1					4:90565769:T:G	19:45416831:T:G	19:45452845:G:A	17.88	1
19:45310319:C:G	19:45452845:G:A	5.412	1					4:90590969:A:G	4:90748966:T:A	19:45416831:T:G	17.88	1
4:90600198:G:A	4:90610135:A:T	5.412	1					4:90626219:A:G	4:90661612:G:A	19:45372129:A:T	17.87	1
4:90600999:G:A	19:45322891:C:T	5.409	1					4:90851676:C:T	19:45377334:G:A	19:45406673:G:A	17.869	1
4:90786585:A:G	19:45447221:G:A	5.409	1					4:90805724:A:C	19:45354044:T:G	19:45374350:T:C	17.868	1
4:90572322:C:T	4:90636419:G:A	5.409	1					4:90642182:A:G	4:90697157:T:C	19:45408836:T:G	17.868	1
4:90744216:G:A	19:45421100:G:A	5.407	1					4:90697157:T:C	19:45408836:T:G	19:45426792:G:A	17.867	1
4:90772951:G:T	19:45380970:G:T	5.405	1					4:90654664:G:A	4:90697157:T:C	19:45408836:T:G	17.866	1
4:90771524:C:T	4:90786585:A:G	5.404	1					4:90636419:G:A	19:45340138:G:A	19:45395714:T:C	17.865	1
4:90634212:G:A	19:45452845:G:A	5.403	1					4:90677531:T:C	4:90703029:A:G	19:45372129:A:T	17.865	1
4:90625809:C:A	19:45421100:G:A	5.397	1					4:90677531:T:C	4:90725536:T:C	19:45372129:A:T	17.865	1
4:90706996:G:A	19:45447221:G:A	5.395	1					19:45333834:T:C	19:45378144:C:T	19:45379746:A:G	17.863	1
4:90780902:C:T	19:45313737:C:T	5.392	1					4:90565769:T:G	19:45402718:G:C	19:45416741:C:T	17.861	1
4:90610135:A:T	4:90807538:C:A	5.39	1					4:90572322:C:T	4:90622129:T:A	19:45445517:G:A	17.848	1
4:90687119:G:A	19:45310319:C:G	5.389	1					4:90565769:T:G	4:90625809:C:A	4:90666291:G:A	17.848	1
4:90790237:G:A	19:45422846:G:A	5.387	1					4:90636419:G:A	19:45372030:C:T	19:45372129:A:T	17.848	1
4:90772725:A:G	4:90821381:A:G	5.386	1					4:90697157:T:C	19:45395714:T:C	19:45416831:T:G	17.848	1
4:90761357:T:A	4:90821381:A:G	5.385	1					4:90626219:A:G	4:90770591:C:T	19:45372129:A:T	17.846	1
19:45398633:G:C	19:45422561:T:G	5.384	1					4:90626219:A:G	4:90785666:C:T	19:45372129:A:T	17.845	1
19:45319631:G:A	19:45447221:G:A	5.384	1					4:90627967:G:A	4:90653348:C:T	19:45431403:C:T	17.842	1
19:45470344:C:T	19:45477111:C:T	5.381	1					4:90625809:C:A	19:45322891:C:T	19:45343962:C:T	17.84	1
4:90622129:T:A	19:45445517:G:A	5.379	1					4:90626219:A:G	4:90764324:A:G	19:45372129:A:T	17.839	1
4:90600999:G:A	19:45477111:C:T	5.378	1					4:90546806:T:C	4:90600198:G:A	19:45356674:A:G	17.839	1
4:90744993:C:T	19:45369203:G:A	5.377	1					4:90677531:T:C	19:45344458:A:G	19:45406673:G:A	17.838	1
4:90719196:A:T	19:45333834:T:C	5.376	1					4:90642182:A:G	19:45322891:C:T	19:45371093:G:T	17.838	1
4:90744216:G:A	19:45333834:T:C	5.376	1					4:90546806:T:C	4:90597736:T:A	4:90817981:T:C	17.837	1
4:90702781:A:G	19:45369203:G:A	5.375	1					4:90597736:T:A	4:90622129:T:A	19:45329438:G:A	17.831	1
4:90610135:A:T	4:90625809:C:A	5.374	1					4:90573045:C:A	4:90851676:C:T	19:45416831:T:G	17.829	1
4:90794603:T:C	19:45421100:G:A	5.372	1					19:45357939:A:G	19:45384105:C:T	19:45500925:T:C	17.828	1
4:90627967:G:A	19:45431403:C:T	5.368	1					4:90597736:T:A	4:90622129:T:A	19:45374350:T:C	17.823	1
4:90622129:T:A	19:45452845:G:A	5.368	1					4:90626219:A:G	19:45357003:C:G	19:45376284:C:G	17.82	1
4:90811698:T:C	19:45414392:G:T	5.365	1					4:90551782:C:T	4:90697157:T:C	19:45408836:T:G	17.82	1
4:90774148:C:G	19:45421100:G:A	5.363	1					4:90600198:G:A	4:90791212:T:G	19:45389174:T:A	17.815	1
4:90754441:A:T	19:45452845:G:A	5.36	1					4:90551782:C:T	4:90687119:G:A	19:45389174:T:A	17.815	1
4:90642182:A:G	19:45447221:G:A	5.358	1					4:90697157:T:C	4:90706996:G:A	19:45408836:T:G	17.813	1
4:90606180:A:G	4:90816294:A:G	5.356	1					4:90597736:T:A	4:90817981:T:C	19:45402718:G:C	17.811	1
4:90638896:A:G	4:90769859:G:C	5.356	1					4:90653348:C:T	4:90697157:T:C	19:45408836:T:G	17.81	1
4:90790237:G:A	19:45383061:G:T	5.355	1					4:90671336:G:A	4:90790237:G:A	19:45340138:G:A	17.806	1
4:90551782:C:T	4:90634212:G:A	5.355	1					4:90579508:G:A	4:90682571:A:G	19:45402718:G:C	17.805	1
4:90612588:C:T	19:45324958:C:T	5.353	1					4:90625809:C:A	4:90671336:G:A	4:90711990:C:A	17.803	1
19:45329438:G:A	19:45507671:A:G	5.353	1					4:90790237:G:A	4:90805724:A:C	19:45408836:T:G	17.802	1
19:45380970:G:T	19:45406673:G:A	5.352	1					4:90636419:G:A	19:45363700:A:G	19:45416831:T:G	17.799	1
4:90546222:C:T	19:45340138:G:A	5.35	1					4:90784640:T:C	19:45356995:C:T	19:45421100:G:A	17.799	1
4:90625809:C:A	4:90749859:G:A	5.348	1					4:90625809:C:A	4:90666291:G:A	19:45319631:G:A	17.796	1
4:90653348:C:T	19:45310319:C:G	5.346	1					4:90626219:A:G	4:90697157:T:C	19:45421100:G:A	17.793	1
19:45367905:A:G	19:45421100:G:A	5.344	1					4:90702781:A:G	4:90791212:T:G	19:45322891:C:T	17.788	1
4:90687119:G:A	19:45492559:G:A	5.343	1					4:90636418:C:T	19:45361574:G:A	19:45452845:G:A	17.787	1
4:90572322:C:T	19:45366603:G:A	5.342	1					19:45322891:C:T	19:45421100:G:A	19:45448036:T:C	17.786	1
4:90600999:G:A	4:90814677:C:T	5.34	1					4:90625809:C:A	4:90671336:G:A	19:45395714:T:C	17.784	1
4:90761357:T:A	4:90805724:A:C	5.339	1					4:90817848:A:G	19:45361574:G:A	19:45421100:G:A	17.781	1
4:90772725:A:G	4:90805724:A:C	5.338	1					19:45354044:T:G	19:45416741:C:T	19:45500712:C:T	17.78	1
4:90771147:T:A	4:90859279:G:A	5.336	1					4:90697157:T:C	19:45408836:T:G	19:45422561:T:G	17.78	1
4:90653348:C:T	19:45376284:C:G	5.335	1					4:90697157:T:C	19:45319631:G:A	19:45408836:T:G	17.779	1
19:45357939:A:G	19:45452845:G:A	5.335	1					4:90791212:T:G	19:45357003:C:G	19:45402718:G:C	17.777	1
4:90677531:T:C	19:45361646:A:G	5.333	1					4:90697157:T:C	19:45408836:T:G	19:45425762:T:G	17.776	1
4:90634212:G:A	4:90682571:A:G	5.329	1					4:90600198:G:A	4:90821381:A:G	19:45421100:G:A	17.773	1
4:90791212:T:G	19:45426792:G:A	5.328	1					4:90565769:T:G	4:90772951:G:T	19:45416741:C:T	17.768	1
4:90744216:G:A	19:45492559:G:A	5.326	1					4:90639025:G:T	19:45347911:C:A	19:45406673:G:A	17.766	1
4:90719196:A:T	19:45492559:G:A	5.326	1					4:90764310:T:C	4:90780902:C:T	19:45322891:C:T	17.757	1
19:45374350:T:C	19:45481282:G:C	5.325	1					19:45361574:G:A	19:45385102:G:A	19:45421100:G:A	17.755	1
4:90546616:G:A	4:90816294:A:G	5.325	1					4:90565769:T:G	19:45357003:C:G	19:45376284:C:G	17.755	1
4:90612588:C:T	19:45329438:G:A	5.321	1					4:90610135:A:T	4:90811698:T:C	19:45385102:G:A	17.753	1
4:90600999:G:A	19:45422846:G:A	5.317	1					4:90546222:C:T	4:90754441:A:T	19:45406673:G:A	17.747	1
4:90744216:G:A	4:90805724:A:C	5.317	1					4:90784640:T:C	19:45406673:G:A	19:45409579:C:T	17.745	1
4:90719196:A:T	4:90805724:A:C	5.316	1					4:90565769:T:G	4:90754441:A:T	19:45395714:T:C	17.745	1
4:90711770:T:C	19:45461980:C:T	5.314	1					4:90597736:T:A	4:90622129:T:A	19:45416741:C:T	17.743	1
4:90610135:A:T	19:45370941:C:T	5.314	1					4:90573045:C:A	4:90851676:C:T	19:45416741:C:T	17.738	1
4:90780902:C:T	19:45492559:G:A	5.312	1					4:90606180:A:G	4:90610135:A:T	19:45380970:G:T	17.735	1
4:90595940:T:C	19:45366603:G:A	5.309	1					4:90565769:T:G	4:90807538:C:A	19:45416741:C:T	17.735	1
4:90612588:C:T	19:45340138:G:A	5.306	1					4:90786585:A:G	4:90816294:A:G	19:45322891:C:T	17.734	1
4:90546616:G:A	19:45343579:G:A	5.305	1					4:90600999:G:A	19:45416741:C:T	19:45507671:A:G	17.733	1
4:90764324:A:G	19:45408836:T:G	5.305	1					4:90724869:G:A	19:45361574:G:A	19:45416741:C:T	17.732	1
4:90606180:A:G	4:90796613:T:A	5.305	1					4:90697157:T:C	19:45402718:G:C	19:45425762:T:G	17.732	1
4:90780902:C:T	19:45372129:A:T	5.304	1					4:90744993:C:T	4:90791212:T:G	19:45322891:C:T	17.728	1
19:45322744:A:G	19:45477111:C:T	5.303	1					4:90595940:T:C	4:90624011:A:G	4:90807488:T:C	17.727	1
4:90772951:G:T	19:45344722:G:A	5.303	1					4:90814677:C:T	19:45322744:A:G	19:45357003:C:G	17.725	1
4:90573045:C:A	4:90625809:C:A	5.302	1					4:90565769:T:G	4:90595940:T:C	19:45416741:C:T	17.723	1
4:90638896:A:G	4:90817981:T:C	5.299	1					19:45322744:A:G	19:45376284:C:G	19:45389174:T:A	17.722	1
4:90682571:A:G	19:45333834:T:C	5.298	1					4:90677531:T:C	19:45344458:A:G	19:45374350:T:C	17.718	1
4:90713259:G:A	4:90780902:C:T	5.295	1					4:90821381:A:G	19:45421100:G:A	19:45425762:T:G	17.718	1

## Sheet: SupplementaryTable_5
Supplementary Table 5a: Model-Based Multifactor Dimensionality Reduction Method of SNPxSNP Interaction for DLB of APOE and SNCA with permutation testing								Supplementary Table 5b: Model-Based Multifactor Dimensionality Reduction Method of SNPxSNPxSNP Interaction for DLB of APOE and SNCA with permutation testing
First SNP	Second SNP	F-value	p-value					First SNP	Second SNP	Third SNP	F-value	p-value
chr19:44903416:G:A	chr19:44905307:A:T	50.404	0.000999001					chr19:44898611:T:C	chr19:44905579:T:G	chr19:44912921:G:T	61.68	0.000999001
chr19:44892009:G:A	chr19:44903416:G:A	39.427	0.000999001					chr19:44848259:C:G	chr19:44903416:G:A	chr19:44918620:A:G	58.332	0.000999001
chr19:44819487:A:G	chr19:44869610:G:A	34.736	0.000999001					chr19:44843409:C:G	chr19:44903416:G:A	chr19:44905307:A:T	57.947	0.000999001
chr19:44903416:G:A	chr19:44918620:A:G	32.376	0.000999001					chr19:44905579:T:G	chr19:44912921:G:T	chr19:44917947:C:T	57.694	0.000999001
chr19:44898611:T:C	chr19:44913574:T:G	31.81	0.000999001					chr4:89627552:C:T	chr19:44903416:G:A	chr19:44905307:A:T	57.563	0.000999001
chr19:44885243:A:G	chr19:44903416:G:A	31.21	0.001998					chr19:44840705:C:T	chr19:44903416:G:A	chr19:44905307:A:T	56.941	0.000999001
chr19:44905579:T:G	chr19:44912921:G:T	30.056	0.00799201					chr4:89697543:A:G	chr19:44903416:G:A	chr19:44905307:A:T	55.335	0.000999001
chr19:44903416:G:A	chr19:44912921:G:T	29.91	0.00799201					chr4:89918563:G:A	chr19:44903416:G:A	chr19:44905307:A:T	54.534	0.000999001
chr19:44905579:T:G	chr19:44924977:G:A	28.431	0.014985					chr19:44876259:G:A	chr19:44903416:G:A	chr19:44905307:A:T	54.461	0.000999001
chr19:44819487:A:G	chr19:44874077:G:A	28.384	0.014985					chr4:89823097:C:T	chr19:44903416:G:A	chr19:44905307:A:T	54.403	0.000999001
chr19:44864753:A:G	chr19:44885243:A:G	26.661	0.03996					chr4:89914407:C:T	chr19:44903416:G:A	chr19:44905307:A:T	54.296	0.000999001
chr19:44885917:T:A	chr19:44898611:T:C	24.673	0.0969031					chr4:89843627:C:T	chr19:44903416:G:A	chr19:44905307:A:T	54.284	0.000999001
chr19:44819487:A:G	chr19:44881081:G:A	23.805	0.13986					chr19:44873027:C:G	chr19:44903416:G:A	chr19:44905307:A:T	54.16	0.000999001
chr19:44832419:A:G	chr19:44913574:T:G	23.726	0.143856					chr4:89779178:T:C	chr19:44903416:G:A	chr19:44905307:A:T	54.148	0.000999001
chr19:44832419:A:G	chr19:44853417:A:G	23.216	0.177822					chr19:44848259:C:G	chr19:44903416:G:A	chr19:44905307:A:T	53.937	0.000999001
chr19:44864753:A:G	chr19:44965872:A:G	22.721	0.220779					chr4:89891998:A:G	chr19:44903416:G:A	chr19:44905307:A:T	53.932	0.000999001
chr19:44892009:G:A	chr19:44905579:T:G	22.41	0.248751					chr19:44903416:G:A	chr19:44905307:A:T	chr19:44973400:C:G	53.754	0.000999001
chr19:44903416:G:A	chr19:44924977:G:A	22.244	0.263736					chr4:89637203:A:C	chr19:44903416:G:A	chr19:44905307:A:T	53.735	0.000999001
chr19:44853746:C:G	chr19:44867078:G:A	21.807	0.322677					chr4:89630556:A:G	chr19:44903416:G:A	chr19:44905307:A:T	53.622	0.000999001
chr19:44853417:A:G	chr19:44857316:G:A	21.457	0.371628					chr19:44867078:G:A	chr19:44892009:G:A	chr19:44903416:G:A	53.62	0.000999001
chr19:44885243:A:G	chr19:44935297:C:T	21.149	0.424575					chr19:44848259:C:G	chr19:44892009:G:A	chr19:44903416:G:A	53.202	0.000999001
chr4:89902124:G:A	chr19:44905579:T:G	20.876	0.45954					chr4:89816997:T:A	chr19:44903416:G:A	chr19:44905307:A:T	53.128	0.000999001
chr19:44819986:A:G	chr19:44869610:G:A	20.753	0.47952					chr4:89718251:G:A	chr19:44903416:G:A	chr19:44905307:A:T	52.891	0.000999001
chr4:89848271:A:G	chr19:44917947:C:T	20.595	0.512488					chr19:44835238:T:C	chr19:44903416:G:A	chr19:44905307:A:T	52.86	0.000999001
chr4:89855194:C:T	chr19:44917947:C:T	20.594	0.512488					chr19:44903416:G:A	chr19:44905307:A:T	chr19:44966351:C:T	52.635	0.000999001
chr19:44806174:T:C	chr19:44844654:C:A	20.343	0.558442					chr19:44903416:G:A	chr19:44905307:A:T	chr19:44980417:G:A	52.413	0.000999001
chr19:44840322:G:A	chr19:44877713:G:T	19.978	0.62038					chr4:89864515:C:T	chr19:44903416:G:A	chr19:44905307:A:T	52.381	0.000999001
chr19:44881081:G:A	chr19:44903416:G:A	19.639	0.678322					chr4:89662588:T:C	chr19:44903416:G:A	chr19:44905307:A:T	52.197	0.000999001
chr19:44819986:A:G	chr19:44874077:G:A	19.449	0.713287					chr4:89851800:G:T	chr19:44903416:G:A	chr19:44905307:A:T	52.162	0.000999001
chr19:44838502:C:G	chr19:44975095:A:G	19.18	0.753247					chr4:89834088:G:A	chr19:44903416:G:A	chr19:44905307:A:T	52.143	0.000999001
chr4:89884573:A:C	chr19:44917947:C:T	19.058	0.768232					chr4:89706816:G:A	chr19:44903416:G:A	chr19:44905307:A:T	52.027	0.000999001
chr19:44877713:G:T	chr19:44935297:C:T	19.034	0.772228					chr19:44903416:G:A	chr19:44905307:A:T	chr19:44942260:G:A	52.013	0.000999001
chr19:44864753:A:G	chr19:44912921:G:T	18.894	0.799201					chr4:89790839:C:A	chr19:44903416:G:A	chr19:44905307:A:T	51.924	0.000999001
chr19:44838246:A:G	chr19:44882132:G:A	18.867	0.802198					chr4:89849440:C:T	chr19:44903416:G:A	chr19:44905307:A:T	51.905	0.000999001
chr19:44885243:A:G	chr19:44979627:T:C	18.795	0.81019					chr4:89679047:G:A	chr19:44903416:G:A	chr19:44905307:A:T	51.903	0.000999001
chr19:44917843:G:A	chr19:44918620:A:G	18.761	0.813187					chr4:89777335:C:T	chr19:44903416:G:A	chr19:44905307:A:T	51.712	0.000999001
chr19:44885243:A:G	chr19:44928401:A:G	18.716	0.82018					chr19:44903416:G:A	chr19:44905307:A:T	chr19:44914318:A:T	51.669	0.000999001
chr19:44819986:A:G	chr19:44832419:A:G	18.402	0.862138					chr19:44903416:G:A	chr19:44905307:A:T	chr19:44924977:G:A	51.608	0.000999001
chr19:44876259:G:A	chr19:44905579:T:G	18.301	0.871129					chr4:89773177:C:T	chr19:44903416:G:A	chr19:44905307:A:T	51.585	0.000999001
chr4:89832326:G:A	chr19:44917947:C:T	18.015	0.909091					chr4:89630216:A:G	chr19:44903416:G:A	chr19:44905307:A:T	51.479	0.000999001
chr19:44876259:G:A	chr19:44903416:G:A	17.761	0.934066					chr19:44903416:G:A	chr19:44905307:A:T	chr19:44997818:G:A	51.463	0.000999001
chr19:44885917:T:A	chr19:44935386:A:G	17.747	0.934066					chr19:44903416:G:A	chr19:44905307:A:T	chr19:44940442:T:C	51.443	0.000999001
chr19:44840322:G:A	chr19:44853417:A:G	17.733	0.934066					chr19:44880305:G:A	chr19:44903416:G:A	chr19:44905307:A:T	51.365	0.000999001
chr19:44905579:T:G	chr19:44918620:A:G	17.72	0.934066					chr19:44806715:G:T	chr19:44903416:G:A	chr19:44905307:A:T	51.282	0.000999001
chr19:44819986:A:G	chr19:44881081:G:A	17.368	0.959041					chr19:44903416:G:A	chr19:44905307:A:T	chr19:45001269:C:T	51.279	0.000999001
chr19:44853746:C:G	chr19:44881081:G:A	17.198	0.971029					chr19:44868773:C:T	chr19:44903416:G:A	chr19:44905307:A:T	51.231	0.000999001
chr19:44935386:A:G	chr19:44951509:G:A	16.89	0.986014					chr19:44903416:G:A	chr19:44905307:A:T	chr19:44940825:G:A	51.228	0.000999001
chr19:44806174:T:C	chr19:44822134:C:T	16.843	0.987013					chr19:44862190:G:A	chr19:44903416:G:A	chr19:44905307:A:T	51.21	0.000999001
chr4:89721380:A:G	chr19:44903416:G:A	16.842	0.987013					chr19:44891562:T:G	chr19:44903416:G:A	chr19:44905307:A:T	51.201	0.000999001
chr19:44851039:A:G	chr19:44867078:G:A	16.717	0.992008					chr4:89755997:T:C	chr19:44903416:G:A	chr19:44905307:A:T	51.104	0.000999001
chr19:44892009:G:A	chr19:44912921:G:T	16.64	0.994006					chr4:89685367:T:G	chr19:44903416:G:A	chr19:44905307:A:T	51.1	0.000999001
chr4:89680182:C:T	chr19:44877713:G:T	16.398	0.996004					chr4:89695279:A:T	chr19:44903416:G:A	chr19:44905307:A:T	51.091	0.000999001
chr4:89673836:G:A	chr4:89696651:G:A	16.309	0.998002					chr4:89754829:C:T	chr19:44903416:G:A	chr19:44905307:A:T	51.037	0.000999001
chr19:44853417:A:G	chr19:44869610:G:A	16.307	0.998002					chr4:89645318:G:A	chr19:44903416:G:A	chr19:44905307:A:T	50.895	0.000999001
chr4:89643708:A:T	chr4:89828874:C:T	16.294	0.998002					chr4:89904312:G:A	chr19:44903416:G:A	chr19:44905307:A:T	50.786	0.000999001
chr4:89810307:G:C	chr19:44877713:G:T	16.287	0.998002					chr4:89876084:A:G	chr19:44903416:G:A	chr19:44905307:A:T	50.786	0.000999001
chr4:89643708:A:T	chr4:89846722:A:G	16.154	0.999001					chr4:89721380:A:G	chr19:44903416:G:A	chr19:44905307:A:T	50.762	0.000999001
chr19:44876259:G:A	chr19:44885243:A:G	16.106	1					chr4:89812518:A:G	chr19:44903416:G:A	chr19:44905307:A:T	50.74	0.000999001
chr19:44832419:A:G	chr19:44851039:A:G	16.028	1					chr4:89886387:C:A	chr19:44903416:G:A	chr19:44905307:A:T	50.736	0.000999001
chr19:44853746:C:G	chr19:44928401:A:G	16.008	1					chr4:89842088:A:G	chr19:44903416:G:A	chr19:44905307:A:T	50.713	0.000999001
chr4:89790619:T:C	chr19:44898611:T:C	15.996	1					chr19:44864648:A:G	chr19:44903416:G:A	chr19:44905307:A:T	50.706	0.000999001
chr19:44877713:G:T	chr19:44905579:T:G	15.856	1					chr19:44836764:C:T	chr19:44903416:G:A	chr19:44905307:A:T	50.675	0.000999001
chr4:89840206:T:A	chr19:44926286:C:T	15.832	1					chr19:44892009:G:A	chr19:44903416:G:A	chr19:44922505:T:G	50.669	0.000999001
chr4:89851574:A:G	chr19:44926286:C:T	15.832	1					chr4:89735883:A:G	chr19:44903416:G:A	chr19:44905307:A:T	50.635	0.000999001
chr19:44820881:G:A	chr19:44877713:G:T	15.794	1					chr4:89653193:A:T	chr19:44903416:G:A	chr19:44905307:A:T	50.625	0.000999001
chr4:89643708:A:T	chr4:89856893:A:G	15.767	1					chr4:89703442:T:C	chr19:44903416:G:A	chr19:44905307:A:T	50.595	0.000999001
chr4:89877719:C:T	chr19:44917947:C:T	15.765	1					chr4:89637769:A:C	chr19:44903416:G:A	chr19:44905307:A:T	50.588	0.000999001
chr19:44853746:C:G	chr19:44955825:C:T	15.412	1					chr19:44874585:G:C	chr19:44903416:G:A	chr19:44905307:A:T	50.587	0.000999001
chr19:44820881:G:A	chr19:44928401:A:G	15.352	1					chr4:89707686:C:T	chr19:44903416:G:A	chr19:44905307:A:T	50.58	0.000999001
chr19:44832419:A:G	chr19:44928401:A:G	15.336	1					chr19:44867836:G:T	chr19:44903416:G:A	chr19:44905307:A:T	50.57	0.000999001
chr19:44873027:C:G	chr19:44965872:A:G	15.285	1					chr19:44864753:A:G	chr19:44885243:A:G	chr19:44928401:A:G	50.556	0.000999001
chr19:44853417:A:G	chr19:44874077:G:A	15.274	1					chr19:44858776:G:A	chr19:44903416:G:A	chr19:44905307:A:T	50.539	0.000999001
chr19:44885917:T:A	chr19:44905371:T:C	15.156	1					chr4:89746122:G:T	chr19:44903416:G:A	chr19:44905307:A:T	50.447	0.000999001
chr19:44885243:A:G	chr19:44912921:G:T	15.124	1					chr4:89914407:C:T	chr19:44892009:G:A	chr19:44903416:G:A	50.444	0.000999001
chr19:44876259:G:A	chr19:44912921:G:T	15.081	1					chr19:44813447:T:A	chr19:44903416:G:A	chr19:44905307:A:T	50.443	0.000999001
chr19:44869450:G:A	chr19:44905579:T:G	15.079	1					chr19:44892009:G:A	chr19:44903416:G:A	chr19:44979627:T:C	50.439	0.000999001
chr19:44848634:A:G	chr19:44955825:C:T	15.059	1					chr19:44903416:G:A	chr19:44905307:A:T	chr19:45009157:T:G	50.427	0.000999001
chr19:44840322:G:A	chr19:44881081:G:A	15.037	1					chr4:89832072:G:T	chr19:44903416:G:A	chr19:44905307:A:T	50.425	0.000999001
chr19:44885243:A:G	chr19:44905307:A:T	14.957	1					chr4:89745101:C:T	chr19:44903416:G:A	chr19:44905307:A:T	50.388	0.000999001
chr4:89637606:G:T	chr19:44877713:G:T	14.926	1					chr4:89798887:T:A	chr19:44903416:G:A	chr19:44905307:A:T	50.366	0.000999001
chr19:44869450:G:A	chr19:44913574:T:G	14.902	1					chr4:89846044:A:G	chr19:44903416:G:A	chr19:44905307:A:T	50.352	0.000999001
chr19:44838502:C:G	chr19:44926286:C:T	14.627	1					chr19:44881674:G:A	chr19:44903416:G:A	chr19:44905307:A:T	50.34	0.000999001
chr19:44853746:C:G	chr19:44869610:G:A	14.609	1					chr19:44881845:G:A	chr19:44903416:G:A	chr19:44905307:A:T	50.331	0.000999001
chr19:44885243:A:G	chr19:44905579:T:G	14.537	1					chr4:89840868:G:A	chr19:44903416:G:A	chr19:44905307:A:T	50.305	0.000999001
chr19:44853746:C:G	chr19:44905579:T:G	14.418	1					chr19:44885243:A:G	chr19:44903416:G:A	chr19:44912921:G:T	50.227	0.000999001
chr19:44924977:G:A	chr19:45009206:G:A	14.414	1					chr4:89893526:C:T	chr19:44903416:G:A	chr19:44905307:A:T	50.225	0.000999001
chr19:44918620:A:G	chr19:45009206:G:A	14.399	1					chr4:89721685:A:G	chr19:44903416:G:A	chr19:44905307:A:T	50.168	0.000999001
chr4:89846722:A:G	chr19:44853746:C:G	14.393	1					chr4:89684903:A:G	chr19:44892009:G:A	chr19:44903416:G:A	50.151	0.000999001
chr19:44885243:A:G	chr19:45003514:T:A	14.378	1					chr19:44810411:A:T	chr19:44903416:G:A	chr19:44905307:A:T	50.076	0.000999001
chr19:44840322:G:A	chr19:44924977:G:A	14.328	1					chr4:89633649:A:G	chr19:44903416:G:A	chr19:44905307:A:T	50.073	0.000999001
chr4:89788085:T:A	chr19:44917843:G:A	14.318	1					chr4:89852969:T:C	chr19:44903416:G:A	chr19:44905307:A:T	50.071	0.000999001
chr4:89643708:A:T	chr4:89821488:G:C	14.315	1					chr4:89762555:G:A	chr19:44903416:G:A	chr19:44905307:A:T	50.053	0.000999001
chr19:44867078:G:A	chr19:44885243:A:G	14.296	1					chr4:89779178:T:C	chr19:44892009:G:A	chr19:44903416:G:A	49.941	0.000999001
chr19:44935386:A:G	chr19:44979627:T:C	14.263	1					chr4:89882927:C:T	chr19:44903416:G:A	chr19:44905307:A:T	49.92	0.000999001
chr19:44806174:T:C	chr19:44874077:G:A	14.256	1					chr19:44821499:C:G	chr19:44903416:G:A	chr19:44905307:A:T	49.91	0.000999001
chr4:89856893:A:G	chr19:44853746:C:G	14.255	1					chr19:44867931:C:T	chr19:44903416:G:A	chr19:44905307:A:T	49.908	0.000999001
chr19:44867931:C:T	chr19:44952331:T:C	14.22	1					chr4:89872142:T:G	chr19:44903416:G:A	chr19:44905307:A:T	49.897	0.000999001
chr4:89846722:A:G	chr19:44917947:C:T	14.13	1					chr19:44903416:G:A	chr19:44905307:A:T	chr19:44942249:A:G	49.883	0.000999001
chr19:44867931:C:T	chr19:44967300:C:G	14.126	1					chr4:89857494:C:A	chr19:44903416:G:A	chr19:44905307:A:T	49.847	0.000999001
chr19:44885243:A:G	chr19:44917843:G:A	14.061	1					chr19:44819487:A:G	chr19:44842530:A:T	chr19:44869610:G:A	49.796	0.000999001
chr19:44806629:G:T	chr19:44876259:G:A	14.059	1					chr19:44831713:A:G	chr19:44903416:G:A	chr19:44905307:A:T	49.771	0.000999001
chr19:44853417:A:G	chr19:44876259:G:A	14.051	1					chr19:44899635:T:A	chr19:44903416:G:A	chr19:44905307:A:T	49.751	0.000999001
chr19:44967300:C:G	chr19:44973400:C:G	14.005	1					chr4:89684903:A:G	chr19:44903416:G:A	chr19:44905307:A:T	49.571	0.000999001
chr4:89856893:A:G	chr19:44917947:C:T	13.909	1					chr4:89886337:T:C	chr19:44903416:G:A	chr19:44905307:A:T	49.433	0.000999001
chr19:44885243:A:G	chr19:44951509:G:A	13.864	1					chr4:89689176:C:T	chr19:44903416:G:A	chr19:44905307:A:T	49.432	0.000999001
chr19:44935386:A:G	chr19:44939271:C:G	13.822	1					chr4:89919099:A:T	chr19:44903416:G:A	chr19:44905307:A:T	49.429	0.000999001
chr4:89779085:T:C	chr4:89903279:C:T	13.764	1					chr4:89761420:A:G	chr19:44903416:G:A	chr19:44905307:A:T	49.424	0.000999001
chr19:44851039:A:G	chr19:44869610:G:A	13.637	1					chr4:89897277:C:G	chr19:44903416:G:A	chr19:44905307:A:T	49.263	0.000999001
chr19:44848259:C:G	chr19:44928401:A:G	13.635	1					chr4:89739867:G:A	chr19:44903416:G:A	chr19:44905307:A:T	49.156	0.000999001
chr19:44885917:T:A	chr19:44921921:G:A	13.581	1					chr19:44903416:G:A	chr19:44903527:G:C	chr19:44905307:A:T	49.098	0.000999001
chr19:44870282:G:C	chr19:44905579:T:G	13.575	1					chr4:89681644:T:C	chr19:44903416:G:A	chr19:44905307:A:T	49.098	0.000999001
chr4:89722363:T:C	chr19:44819487:A:G	13.482	1					chr19:44823718:T:C	chr19:44903416:G:A	chr19:44905307:A:T	49.094	0.000999001
chr4:89779085:T:C	chr4:89930525:C:T	13.404	1					chr4:89760085:A:C	chr19:44903416:G:A	chr19:44905307:A:T	49.09	0.000999001
chr19:44832419:A:G	chr19:44885917:T:A	13.385	1					chr19:44903416:G:A	chr19:44905307:A:T	chr19:44960129:G:A	49.086	0.000999001
chr19:44819487:A:G	chr19:44867078:G:A	13.358	1					chr19:44903416:G:A	chr19:44905307:A:T	chr19:44998766:C:T	49.047	0.000999001
chr19:44854682:A:G	chr19:44881081:G:A	13.296	1					chr4:89767534:C:T	chr19:44903416:G:A	chr19:44905307:A:T	49.046	0.000999001
chr19:44838502:C:G	chr19:44903416:G:A	13.295	1					chr4:89625335:T:C	chr19:44903416:G:A	chr19:44905307:A:T	49.003	0.000999001
chr19:44822134:C:T	chr19:44832419:A:G	13.27	1					chr4:89779085:T:C	chr19:44903416:G:A	chr19:44905307:A:T	48.984	0.000999001
chr19:44820881:G:A	chr19:44869610:G:A	13.222	1					chr19:44903416:G:A	chr19:44905307:A:T	chr19:44966511:G:A	48.945	0.000999001
chr4:89703442:T:C	chr19:44819487:A:G	13.212	1					chr19:44882132:G:A	chr19:44903416:G:A	chr19:44905307:A:T	48.913	0.000999001
chr4:89675772:C:G	chr19:44892009:G:A	13.207	1					chr4:89633824:T:A	chr19:44903416:G:A	chr19:44905307:A:T	48.899	0.000999001
chr4:89673836:G:A	chr19:44853417:A:G	13.194	1					chr4:89926708:C:T	chr19:44903416:G:A	chr19:44905307:A:T	48.885	0.000999001
chr4:89886361:G:A	chr19:44877713:G:T	13.177	1					chr4:89810307:G:C	chr19:44903416:G:A	chr19:44905307:A:T	48.872	0.000999001
chr4:89797844:C:T	chr19:44903416:G:A	13.172	1					chr19:44903416:G:A	chr19:44905307:A:T	chr19:44947595:A:G	48.843	0.000999001
chr19:44844654:C:A	chr19:44881081:G:A	13.171	1					chr19:44829839:G:A	chr19:44903416:G:A	chr19:44905307:A:T	48.813	0.000999001
chr4:89790619:T:C	chr19:44917947:C:T	13.16	1					chr19:44872156:G:A	chr19:44903416:G:A	chr19:44905307:A:T	48.807	0.000999001
chr19:44832419:A:G	chr19:44867684:C:T	13.134	1					chr19:44903416:G:A	chr19:44905307:A:T	chr19:44927160:T:C	48.806	0.000999001
chr4:89814971:C:A	chr19:44917843:G:A	13.128	1					chr4:89716173:C:G	chr19:44903416:G:A	chr19:44905307:A:T	48.774	0.000999001
chr19:44854682:A:G	chr19:44903416:G:A	13.122	1					chr19:44859045:C:T	chr19:44903416:G:A	chr19:44905307:A:T	48.735	0.000999001
chr19:44810458:T:C	chr19:44885243:A:G	13.12	1					chr19:44903416:G:A	chr19:44905307:A:T	chr19:44923840:C:T	48.702	0.000999001
chr19:44885243:A:G	chr19:44924977:G:A	13.112	1					chr4:89721031:A:G	chr19:44903416:G:A	chr19:44905307:A:T	48.661	0.000999001
chr4:89797844:C:T	chr19:44939271:C:G	13.064	1					chr4:89794654:T:C	chr19:44903416:G:A	chr19:44905307:A:T	48.636	0.000999001
chr4:89651126:A:T	chr19:44918620:A:G	13.039	1					chr4:89817688:T:G	chr19:44903416:G:A	chr19:44905307:A:T	48.636	0.000999001
chr19:44819487:A:G	chr19:44848634:A:G	13.035	1					chr4:89865434:A:G	chr19:44903416:G:A	chr19:44905307:A:T	48.629	0.000999001
chr19:44840322:G:A	chr19:44869610:G:A	13.03	1					chr19:44903416:G:A	chr19:44905307:A:T	chr19:44956997:G:A	48.605	0.000999001
chr19:44838502:C:G	chr19:44874077:G:A	13.015	1					chr4:89731868:A:C	chr19:44903416:G:A	chr19:44905307:A:T	48.604	0.000999001
chr19:44877713:G:T	chr19:44979627:T:C	13.01	1					chr4:89756629:A:G	chr19:44903416:G:A	chr19:44905307:A:T	48.604	0.000999001
chr4:89858607:A:G	chr19:44918620:A:G	13.003	1					chr4:89658435:G:A	chr19:44903416:G:A	chr19:44905307:A:T	48.597	0.000999001
chr19:44877713:G:T	chr19:44951509:G:A	12.997	1					chr4:89884573:A:C	chr19:44903416:G:A	chr19:44905307:A:T	48.559	0.000999001
chr4:89721380:A:G	chr19:44926286:C:T	12.948	1					chr4:89829918:C:T	chr19:44903416:G:A	chr19:44905307:A:T	48.558	0.000999001
chr4:89797844:C:T	chr19:44967300:C:G	12.867	1					chr4:89658435:G:A	chr19:44892009:G:A	chr19:44903416:G:A	48.494	0.000999001
chr4:89797844:C:T	chr19:44951509:G:A	12.857	1					chr19:44819986:A:G	chr19:44832419:A:G	chr19:44867078:G:A	48.474	0.000999001
chr19:44851039:A:G	chr19:44881081:G:A	12.855	1					chr19:44896099:G:A	chr19:44903416:G:A	chr19:44905307:A:T	48.468	0.000999001
chr4:89754190:T:A	chr19:44939271:C:G	12.838	1					chr19:44826181:G:A	chr19:44903416:G:A	chr19:44905307:A:T	48.451	0.000999001
chr19:44885243:A:G	chr19:44918620:A:G	12.837	1					chr19:44903416:G:A	chr19:44905307:A:T	chr19:45008865:G:A	48.436	0.000999001
chr4:89800729:T:C	chr19:44926286:C:T	12.809	1					chr4:89897706:T:C	chr19:44903416:G:A	chr19:44905307:A:T	48.403	0.000999001
chr4:89790619:T:C	chr4:89819727:G:A	12.779	1					chr4:89874404:T:C	chr19:44903416:G:A	chr19:44905307:A:T	48.383	0.000999001
chr4:89685975:C:G	chr19:44935386:A:G	12.778	1					chr4:89892703:G:T	chr19:44903416:G:A	chr19:44905307:A:T	48.383	0.000999001
chr4:89827815:T:A	chr19:44917843:G:A	12.694	1					chr19:44903416:G:A	chr19:44905307:A:T	chr19:44955206:A:G	48.372	0.000999001
chr19:44819986:A:G	chr19:44876259:G:A	12.656	1					chr19:44806629:G:T	chr19:44903416:G:A	chr19:44905307:A:T	48.354	0.000999001
chr4:89823065:G:A	chr19:44926286:C:T	12.613	1					chr4:89689733:A:T	chr19:44903416:G:A	chr19:44905307:A:T	48.315	0.000999001
chr19:44885243:A:G	chr19:44956997:G:A	12.61	1					chr19:44903416:G:A	chr19:44905307:A:T	chr19:44955825:C:T	48.215	0.001998
chr19:44830701:T:C	chr19:44928832:T:C	12.573	1					chr19:44903416:G:A	chr19:44905307:A:T	chr19:44928146:C:T	48.165	0.001998
chr19:44873027:C:G	chr19:44885243:A:G	12.559	1					chr4:89788085:T:A	chr19:44903416:G:A	chr19:44905307:A:T	48.135	0.001998
chr19:44952331:T:C	chr19:44973400:C:G	12.557	1					chr4:89685029:A:G	chr19:44903416:G:A	chr19:44905307:A:T	48.133	0.001998
chr19:44885243:A:G	chr19:44939271:C:G	12.494	1					chr19:44822939:G:T	chr19:44903416:G:A	chr19:44905307:A:T	47.975	0.002997
chr19:44858389:A:G	chr19:44903416:G:A	12.471	1					chr4:89878845:A:G	chr19:44903416:G:A	chr19:44905307:A:T	47.966	0.002997
chr19:44841465:G:A	chr19:44913574:T:G	12.464	1					chr4:89900191:G:A	chr19:44903416:G:A	chr19:44905307:A:T	47.95	0.002997
chr4:89643708:A:T	chr4:89896697:A:G	12.463	1					chr4:89893436:A:C	chr19:44903416:G:A	chr19:44905307:A:T	47.942	0.002997
chr4:89797844:C:T	chr19:44979627:T:C	12.328	1					chr4:89680182:C:T	chr19:44903416:G:A	chr19:44905307:A:T	47.941	0.002997
chr19:44848259:C:G	chr19:44917843:G:A	12.313	1					chr19:44839924:A:G	chr19:44903416:G:A	chr19:44905307:A:T	47.872	0.002997
chr4:89801249:C:T	chr19:44973854:C:T	12.311	1					chr19:44869450:G:A	chr19:44892009:G:A	chr19:44903416:G:A	47.792	0.002997
chr19:44810458:T:C	chr19:44864753:A:G	12.301	1					chr4:89682527:G:A	chr19:44903416:G:A	chr19:44905307:A:T	47.791	0.002997
chr4:89840206:T:A	chr19:44917843:G:A	12.283	1					chr4:89840868:G:A	chr19:44892009:G:A	chr19:44903416:G:A	47.778	0.002997
chr4:89851574:A:G	chr19:44917843:G:A	12.283	1					chr4:89923697:A:G	chr19:44903416:G:A	chr19:44905307:A:T	47.763	0.002997
chr4:89884573:A:C	chr19:44913574:T:G	12.281	1					chr19:44838246:A:G	chr19:44903416:G:A	chr19:44905307:A:T	47.694	0.002997
chr4:89754190:T:A	chr19:44838502:C:G	12.28	1					chr19:44885917:T:A	chr19:44903416:G:A	chr19:44924977:G:A	47.668	0.002997
chr4:89691437:C:T	chr19:44853746:C:G	12.271	1					chr4:89760544:T:C	chr19:44903416:G:A	chr19:44905307:A:T	47.666	0.002997
chr4:89902124:G:A	chr19:44853746:C:G	12.27	1					chr19:44832419:A:G	chr19:44853417:A:G	chr19:44881081:G:A	47.627	0.002997
chr4:89715268:G:A	chr19:44877713:G:T	12.23	1					chr19:44903416:G:A	chr19:44905307:A:T	chr19:44952451:C:T	47.616	0.002997
chr4:89790619:T:C	chr4:89803718:G:A	12.218	1					chr19:44819487:A:G	chr19:44869610:G:A	chr19:44905371:T:C	47.61	0.002997
chr19:44840322:G:A	chr19:44874077:G:A	12.212	1					chr19:44811138:A:T	chr19:44903416:G:A	chr19:44905307:A:T	47.6	0.002997
chr19:44873027:C:G	chr19:44955825:C:T	12.208	1					chr19:44903416:G:A	chr19:44905307:A:T	chr19:44969907:C:T	47.554	0.003996
chr4:89896697:A:G	chr19:44853746:C:G	12.203	1					chr19:44839558:G:C	chr19:44903416:G:A	chr19:44905307:A:T	47.528	0.003996
chr4:89721380:A:G	chr19:44979627:T:C	12.201	1					chr19:44864753:A:G	chr19:44903416:G:A	chr19:44905307:A:T	47.524	0.003996
chr4:89877719:C:T	chr19:44853746:C:G	12.181	1					chr19:44903416:G:A	chr19:44905307:A:T	chr19:44935318:C:A	47.501	0.003996
chr19:44905371:T:C	chr19:44913574:T:G	12.167	1					chr19:44877078:T:C	chr19:44903416:G:A	chr19:44905307:A:T	47.496	0.003996
chr19:44806174:T:C	chr19:44853746:C:G	12.139	1					chr19:44867684:C:T	chr19:44903416:G:A	chr19:44905307:A:T	47.49	0.003996
chr19:44840322:G:A	chr19:44935297:C:T	12.127	1					chr4:89889718:G:C	chr19:44903416:G:A	chr19:44905307:A:T	47.478	0.003996
chr4:89658435:G:A	chr19:44892009:G:A	12.124	1					chr19:44848634:A:G	chr19:44903416:G:A	chr19:44905307:A:T	47.458	0.003996
chr4:89827815:T:A	chr19:44926286:C:T	12.116	1					chr19:44831577:T:C	chr19:44903416:G:A	chr19:44905307:A:T	47.454	0.003996
chr19:44842530:A:T	chr19:44885243:A:G	12.079	1					chr19:44862153:C:T	chr19:44903416:G:A	chr19:44905307:A:T	47.422	0.004995
chr19:44839558:G:C	chr19:44867684:C:T	12.055	1					chr19:44901175:G:A	chr19:44903416:G:A	chr19:44905307:A:T	47.398	0.004995
chr4:89800729:T:C	chr19:44917843:G:A	12.041	1					chr19:44832419:A:G	chr19:44853417:A:G	chr19:44867078:G:A	47.39	0.004995
chr4:89685367:T:G	chr19:44864753:A:G	12.014	1					chr4:89715889:G:A	chr19:44903416:G:A	chr19:44905307:A:T	47.382	0.004995
chr19:44832419:A:G	chr19:44926286:C:T	11.989	1					chr19:44903416:G:A	chr19:44905307:A:T	chr19:44943964:G:A	47.368	0.00599401
chr4:89828815:C:T	chr19:44973854:C:T	11.916	1					chr4:89637606:G:T	chr19:44903416:G:A	chr19:44905307:A:T	47.331	0.00599401
chr19:44851039:A:G	chr19:44854682:A:G	11.891	1					chr4:89625071:C:T	chr19:44903416:G:A	chr19:44905307:A:T	47.248	0.00599401
chr19:44844654:C:A	chr19:44928401:A:G	11.89	1					chr4:89899642:G:A	chr19:44903416:G:A	chr19:44905307:A:T	47.209	0.00599401
chr19:44885917:T:A	chr19:44903416:G:A	11.89	1					chr19:44855049:C:T	chr19:44903416:G:A	chr19:44905307:A:T	47.193	0.00599401
chr4:89750136:A:G	chr19:44917843:G:A	11.887	1					chr4:89625465:G:A	chr19:44903416:G:A	chr19:44905307:A:T	47.192	0.00599401
chr19:44841048:C:G	chr19:44844654:C:A	11.875	1					chr19:44832739:A:G	chr19:44903416:G:A	chr19:44905307:A:T	47.171	0.00599401
chr19:44851039:A:G	chr19:44905579:T:G	11.873	1					chr4:89863811:A:G	chr19:44903416:G:A	chr19:44905307:A:T	47.132	0.00699301
chr19:44806174:T:C	chr19:44832419:A:G	11.872	1					chr19:44903416:G:A	chr19:44905307:A:T	chr19:44986416:C:T	47.127	0.00699301
chr4:89897277:C:G	chr19:44926286:C:T	11.84	1					chr19:44857231:T:G	chr19:44903416:G:A	chr19:44905307:A:T	47.092	0.00699301
chr19:44898611:T:C	chr19:44905579:T:G	11.836	1					chr4:89652245:G:A	chr19:44903416:G:A	chr19:44905307:A:T	47.087	0.00699301
chr4:89790619:T:C	chr19:44811067:T:C	11.829	1					chr4:89919239:A:T	chr19:44903416:G:A	chr19:44905307:A:T	47.035	0.00699301
chr4:89820652:A:G	chr19:44973854:C:T	11.828	1					chr19:44903416:G:A	chr19:44905307:A:T	chr19:44995248:G:A	47.03	0.00699301
chr19:44840322:G:A	chr19:44854682:A:G	11.821	1					chr19:44903416:G:A	chr19:44905307:A:T	chr19:44917843:G:A	47.006	0.00699301
chr4:89823065:G:A	chr19:44917843:G:A	11.786	1					chr19:44903416:G:A	chr19:44905307:A:T	chr19:44923879:C:T	47.004	0.00699301
chr4:89855194:C:T	chr19:44898611:T:C	11.766	1					chr19:44903416:G:A	chr19:44905307:A:T	chr19:45004438:G:A	46.925	0.00699301
chr4:89724523:C:T	chr19:44917843:G:A	11.747	1					chr4:89794340:C:T	chr19:44903416:G:A	chr19:44905307:A:T	46.909	0.00699301
chr19:44923879:C:T	chr19:44957750:A:G	11.721	1					chr4:89843173:A:G	chr19:44903416:G:A	chr19:44905307:A:T	46.9	0.00699301
chr4:89764982:T:C	chr4:89853002:T:C	11.719	1					chr4:89696651:G:A	chr19:44903416:G:A	chr19:44905307:A:T	46.894	0.00699301
chr4:89707686:C:T	chr19:44876489:A:G	11.67	1					chr19:44858389:A:G	chr19:44903416:G:A	chr19:44905307:A:T	46.889	0.00699301
chr4:89848271:A:G	chr19:44898611:T:C	11.665	1					chr4:89871393:C:A	chr19:44903416:G:A	chr19:44905307:A:T	46.86	0.00699301
chr19:44892009:G:A	chr19:44951509:G:A	11.638	1					chr4:89749918:A:G	chr19:44903416:G:A	chr19:44905307:A:T	46.82	0.00699301
chr19:44819986:A:G	chr19:44935297:C:T	11.635	1					chr4:89747225:C:T	chr19:44903416:G:A	chr19:44905307:A:T	46.805	0.00699301
chr4:89625335:T:C	chr4:89779178:T:C	11.609	1					chr19:44903416:G:A	chr19:44905307:A:T	chr19:44932268:T:G	46.799	0.00699301
chr19:44836764:C:T	chr19:44853746:C:G	11.606	1					chr4:89858514:A:T	chr19:44903416:G:A	chr19:44905307:A:T	46.783	0.00699301
chr4:89625071:C:T	chr19:44851039:A:G	11.605	1					chr19:44903416:G:A	chr19:44905307:A:T	chr19:44920687:C:T	46.775	0.00699301
chr19:44851039:A:G	chr19:44876259:G:A	11.596	1					chr4:89658023:G:A	chr19:44903416:G:A	chr19:44905307:A:T	46.767	0.00699301
chr4:89731983:C:T	chr19:44844654:C:A	11.593	1					chr19:44903416:G:A	chr19:44905307:A:T	chr19:44909484:C:G	46.765	0.00699301
chr4:89689733:A:T	chr19:44848259:C:G	11.574	1					chr19:44903416:G:A	chr19:44905307:A:T	chr19:44987444:C:T	46.756	0.00699301
chr19:44820881:G:A	chr19:44912921:G:T	11.549	1					chr19:44813115:T:C	chr19:44903416:G:A	chr19:44905307:A:T	46.735	0.00699301
chr19:44854682:A:G	chr19:44885243:A:G	11.541	1					chr4:89625655:T:C	chr19:44903416:G:A	chr19:44905307:A:T	46.731	0.00699301
chr4:89762555:G:A	chr19:44917843:G:A	11.525	1					chr19:44881443:G:A	chr19:44903416:G:A	chr19:44905307:A:T	46.713	0.00699301
chr4:89645318:G:A	chr19:44952331:T:C	11.519	1					chr19:44903416:G:A	chr19:44905307:A:T	chr19:45007808:A:G	46.697	0.00699301
chr19:44830701:T:C	chr19:44885243:A:G	11.506	1					chr4:89927206:G:C	chr19:44903416:G:A	chr19:44905307:A:T	46.691	0.00699301
chr19:44831577:T:C	chr19:44844654:C:A	11.506	1					chr4:89722363:T:C	chr19:44903416:G:A	chr19:44905307:A:T	46.691	0.00699301
chr4:89884573:A:C	chr19:44898611:T:C	11.505	1					chr4:89634221:A:T	chr19:44903416:G:A	chr19:44905307:A:T	46.684	0.00699301
chr4:89882927:C:T	chr19:44926286:C:T	11.492	1					chr4:89751419:T:C	chr19:44903416:G:A	chr19:44905307:A:T	46.684	0.00699301
chr4:89790619:T:C	chr19:44869450:G:A	11.482	1					chr19:44903416:G:A	chr19:44905307:A:T	chr19:44929388:C:T	46.652	0.00699301
chr19:44806174:T:C	chr19:44963875:C:T	11.477	1					chr19:44903416:G:A	chr19:44905579:T:G	chr19:44912921:G:T	46.614	0.00699301
chr4:89643708:A:T	chr4:89877719:C:T	11.448	1					chr19:44896199:C:T	chr19:44903416:G:A	chr19:44905307:A:T	46.505	0.00799201
chr4:89803718:G:A	chr19:44832739:A:G	11.422	1					chr19:44890259:C:T	chr19:44903416:G:A	chr19:44905307:A:T	46.485	0.00799201
chr4:89750185:G:A	chr19:44935297:C:T	11.413	1					chr19:44819986:A:G	chr19:44853746:C:G	chr19:44867078:G:A	46.465	0.00799201
chr19:44844654:C:A	chr19:44869610:G:A	11.412	1					chr19:44899796:T:C	chr19:44903416:G:A	chr19:44905307:A:T	46.454	0.00799201
chr4:89685367:T:G	chr19:44903416:G:A	11.396	1					chr19:44819487:A:G	chr19:44874077:G:A	chr19:44881081:G:A	46.448	0.00799201
chr19:44885243:A:G	chr19:44973854:C:T	11.381	1					chr19:44842530:A:T	chr19:44903416:G:A	chr19:44905307:A:T	46.447	0.00799201
chr19:44819986:A:G	chr19:44873027:C:G	11.358	1					chr19:44819487:A:G	chr19:44874077:G:A	chr19:44928401:A:G	46.419	0.00799201
chr4:89750185:G:A	chr4:89877719:C:T	11.356	1					chr4:89764982:T:C	chr19:44903416:G:A	chr19:44905307:A:T	46.371	0.00799201
chr19:44819634:C:T	chr19:44905307:A:T	11.338	1					chr19:44823718:T:C	chr19:44892009:G:A	chr19:44903416:G:A	46.309	0.00799201
chr4:89840793:T:G	chr19:44918620:A:G	11.324	1					chr4:89765081:A:G	chr19:44903416:G:A	chr19:44905307:A:T	46.253	0.00899101
chr19:44876259:G:A	chr19:44965872:A:G	11.318	1					chr19:44903416:G:A	chr19:44905307:A:T	chr19:45005093:C:T	46.252	0.00899101
chr4:89827815:T:A	chr19:44876489:A:G	11.311	1					chr4:89814971:C:A	chr19:44903416:G:A	chr19:44905307:A:T	46.236	0.00999001
chr4:89651126:A:T	chr19:44819986:A:G	11.306	1					chr4:89883381:C:T	chr19:44903416:G:A	chr19:44905307:A:T	46.232	0.00999001
chr4:89685367:T:G	chr19:44873027:C:G	11.304	1					chr19:44903416:G:A	chr19:44905307:A:T	chr19:44972513:T:C	46.18	0.00999001
chr19:44810458:T:C	chr19:44876259:G:A	11.303	1					chr19:44821499:C:G	chr19:44903416:G:A	chr19:44918620:A:G	46.174	0.00999001
chr4:89691437:C:T	chr19:44851039:A:G	11.3	1					chr4:89630631:C:T	chr19:44903416:G:A	chr19:44905307:A:T	46.155	0.010989
chr4:89915368:A:C	chr19:44838246:A:G	11.285	1					chr4:89826379:C:T	chr19:44903416:G:A	chr19:44905307:A:T	46.139	0.010989
chr4:89645318:G:A	chr19:44967300:C:G	11.269	1					chr4:89717874:G:T	chr19:44903416:G:A	chr19:44905307:A:T	46.139	0.010989
chr19:44830701:T:C	chr19:44853417:A:G	11.265	1					chr19:44892009:G:A	chr19:44903416:G:A	chr19:44997818:G:A	46.114	0.010989
chr4:89681644:T:C	chr19:44967300:C:G	11.252	1					chr4:89812518:A:G	chr19:44892009:G:A	chr19:44903416:G:A	46.047	0.010989
chr19:44869610:G:A	chr19:44928401:A:G	11.216	1					chr4:89827815:T:A	chr19:44903416:G:A	chr19:44905307:A:T	46.034	0.010989
chr19:44848634:A:G	chr19:44853417:A:G	11.207	1					chr4:89754190:T:A	chr19:44903416:G:A	chr19:44905307:A:T	45.998	0.010989
chr4:89644618:T:G	chr19:44851039:A:G	11.206	1					chr19:44819487:A:G	chr19:44874077:G:A	chr19:44935297:C:T	45.983	0.010989
chr4:89877719:C:T	chr19:44913574:T:G	11.199	1					chr19:44841465:G:A	chr19:44903416:G:A	chr19:44905307:A:T	45.976	0.010989
chr4:89633824:T:A	chr4:89850010:T:A	11.198	1					chr4:89823097:C:T	chr19:44905579:T:G	chr19:44912921:G:T	45.973	0.010989
chr4:89877719:C:T	chr19:44898611:T:C	11.18	1					chr19:44903416:G:A	chr19:44905307:A:T	chr19:44966645:C:T	45.932	0.010989
chr4:89681644:T:C	chr19:44903416:G:A	11.172	1					chr19:44872328:A:G	chr19:44903416:G:A	chr19:44905307:A:T	45.901	0.010989
chr4:89914407:C:T	chr19:44899461:G:C	11.167	1					chr19:44903416:G:A	chr19:44905307:A:T	chr19:44996664:T:C	45.839	0.010989
chr19:44841465:G:A	chr19:44935297:C:T	11.158	1					chr19:44862190:G:A	chr19:44903416:G:A	chr19:44918620:A:G	45.827	0.010989
chr19:44810480:C:T	chr19:44881081:G:A	11.154	1					chr19:44870282:G:C	chr19:44903416:G:A	chr19:44905307:A:T	45.819	0.010989
chr19:44811067:T:C	chr19:44899635:T:A	11.15	1					chr19:44886339:G:A	chr19:44903416:G:A	chr19:44905307:A:T	45.802	0.011988
chr4:89896697:A:G	chr19:44898611:T:C	11.124	1					chr4:89788227:T:C	chr19:44903416:G:A	chr19:44905307:A:T	45.784	0.011988
chr4:89715267:C:T	chr19:44835079:A:G	11.114	1					chr19:44832419:A:G	chr19:44853417:A:G	chr19:44926286:C:T	45.755	0.011988
chr19:44819487:A:G	chr19:44935297:C:T	11.109	1					chr19:44891562:T:G	chr19:44892009:G:A	chr19:44903416:G:A	45.75	0.011988
chr19:44822134:C:T	chr19:44830701:T:C	11.103	1					chr4:89830988:A:C	chr19:44903416:G:A	chr19:44905307:A:T	45.75	0.011988
chr19:44844654:C:A	chr19:44867078:G:A	11.072	1					chr19:44892009:G:A	chr19:44903416:G:A	chr19:44940442:T:C	45.562	0.012987
chr19:44905307:A:T	chr19:44912921:G:T	11.063	1					chr4:89893489:G:A	chr19:44903416:G:A	chr19:44905307:A:T	45.464	0.013986
chr4:89858607:A:G	chr19:44905579:T:G	11.044	1					chr19:44819487:A:G	chr19:44874077:G:A	chr19:44905579:T:G	45.463	0.013986
chr19:44806629:G:T	chr19:44864753:A:G	11.04	1					chr19:44903416:G:A	chr19:44905307:A:T	chr19:44936241:C:T	45.432	0.013986
chr4:89750185:G:A	chr19:44835079:A:G	11.03	1					chr4:89700748:A:G	chr19:44903416:G:A	chr19:44905307:A:T	45.414	0.013986
chr19:44858317:G:A	chr19:44874077:G:A	11.029	1					chr4:89661488:G:A	chr19:44903416:G:A	chr19:44905307:A:T	45.373	0.014985
chr19:44819487:A:G	chr19:44873027:C:G	11.021	1					chr4:89792944:G:A	chr19:44903416:G:A	chr19:44905307:A:T	45.309	0.015984
chr19:44832419:A:G	chr19:44860443:A:G	11.002	1					chr19:44903416:G:A	chr19:44905307:A:T	chr19:44967300:C:G	45.26	0.015984
chr4:89797844:C:T	chr19:44926286:C:T	10.994	1					chr19:44835079:A:G	chr19:44903416:G:A	chr19:44905307:A:T	45.241	0.015984
chr4:89843173:A:G	chr19:44917843:G:A	10.981	1					chr4:89685029:A:G	chr19:44892009:G:A	chr19:44903416:G:A	45.237	0.015984
chr4:89721380:A:G	chr19:44967300:C:G	10.978	1					chr19:44864753:A:G	chr19:44892009:G:A	chr19:44903416:G:A	45.204	0.016983
chr19:44854682:A:G	chr19:44867078:G:A	10.977	1					chr19:44854682:A:G	chr19:44903416:G:A	chr19:44905307:A:T	45.182	0.016983
chr19:44851039:A:G	chr19:44917843:G:A	10.966	1					chr19:44903416:G:A	chr19:44905307:A:T	chr19:44976606:G:A	45.174	0.017982
chr19:44806174:T:C	chr19:44820881:G:A	10.952	1					chr4:89771923:A:T	chr19:44903416:G:A	chr19:44905307:A:T	45.166	0.017982
chr4:89688984:A:T	chr4:89884573:A:C	10.927	1					chr19:44905579:T:G	chr19:44912921:G:T	chr19:45009206:G:A	45.164	0.018981
chr4:89832326:G:A	chr19:44898611:T:C	10.926	1					chr19:44903416:G:A	chr19:44905307:A:T	chr19:44949085:A:C	45.074	0.018981
chr19:44910109:T:C	chr19:44924977:G:A	10.901	1					chr19:44865946:G:A	chr19:44903416:G:A	chr19:44905307:A:T	44.922	0.018981
chr19:44851039:A:G	chr19:44857316:G:A	10.891	1					chr19:44903416:G:A	chr19:44905307:A:T	chr19:44965872:A:G	44.921	0.018981
chr19:44853417:A:G	chr19:44881081:G:A	10.883	1					chr4:89679047:G:A	chr19:44819487:A:G	chr19:44874077:G:A	44.885	0.01998
chr19:44892009:G:A	chr19:44939271:C:G	10.882	1					chr4:89884573:A:C	chr19:44898611:T:C	chr19:44913574:T:G	44.851	0.01998
chr19:44877713:G:T	chr19:44928401:A:G	10.878	1					chr19:44903416:G:A	chr19:44905307:A:T	chr19:44917947:C:T	44.793	0.020979
chr19:44836764:C:T	chr19:44867078:G:A	10.856	1					chr19:44819487:A:G	chr19:44869610:G:A	chr19:44919304:T:G	44.756	0.021978
chr4:89643708:A:T	chr4:89731868:A:C	10.851	1					chr19:44898611:T:C	chr19:44903416:G:A	chr19:44905307:A:T	44.706	0.021978
chr4:89643708:A:T	chr4:89756629:A:G	10.851	1					chr19:44899461:G:C	chr19:44903416:G:A	chr19:44905307:A:T	44.656	0.021978
chr4:89721685:A:G	chr19:44876489:A:G	10.85	1					chr4:89828874:C:T	chr19:44903416:G:A	chr19:44905307:A:T	44.651	0.021978
chr4:89661488:G:A	chr19:44949085:A:C	10.83	1					chr19:44903416:G:A	chr19:44905307:A:T	chr19:44975095:A:G	44.643	0.021978
chr4:89858514:A:T	chr19:44917843:G:A	10.808	1					chr19:44903416:G:A	chr19:44905307:A:T	chr19:44924391:C:G	44.622	0.021978
chr4:89902124:G:A	chr19:44830701:T:C	10.806	1					chr19:44892009:G:A	chr19:44903416:G:A	chr19:45008865:G:A	44.566	0.021978
chr4:89848271:A:G	chr19:44913574:T:G	10.792	1					chr4:89792292:T:C	chr19:44903416:G:A	chr19:44905307:A:T	44.558	0.021978
chr4:89790619:T:C	chr19:44903416:G:A	10.772	1					chr19:44903416:G:A	chr19:44905307:A:T	chr19:44912842:G:A	44.549	0.021978
chr4:89688984:A:T	chr19:44892559:G:A	10.767	1					chr4:89715040:C:T	chr19:44903416:G:A	chr19:44905307:A:T	44.53	0.021978
chr4:89840793:T:G	chr19:44905579:T:G	10.75	1					chr4:89895648:T:A	chr19:44903416:G:A	chr19:44905307:A:T	44.475	0.021978
chr19:44877713:G:T	chr19:44917843:G:A	10.747	1					chr4:89839903:C:A	chr19:44903416:G:A	chr19:44905307:A:T	44.475	0.021978
chr19:44813115:T:C	chr19:44917843:G:A	10.742	1					chr4:89914407:C:T	chr19:44905579:T:G	chr19:44912921:G:T	44.416	0.021978
chr4:89790619:T:C	chr19:44998766:C:T	10.73	1					chr19:44806377:G:A	chr19:44819487:A:G	chr19:44869610:G:A	44.399	0.021978
chr4:89673836:G:A	chr4:89688984:A:T	10.712	1					chr4:89884573:A:C	chr19:44905579:T:G	chr19:44912921:G:T	44.377	0.021978
chr19:44841048:C:G	chr19:44957750:A:G	10.708	1					chr19:44898611:T:C	chr19:44903416:G:A	chr19:44924977:G:A	44.361	0.022977
chr4:89832326:G:A	chr19:44935297:C:T	10.705	1					chr4:89685485:T:C	chr19:44903416:G:A	chr19:44905307:A:T	44.32	0.022977
chr4:89745101:C:T	chr19:44876489:A:G	10.666	1					chr19:44876489:A:G	chr19:44903416:G:A	chr19:44905307:A:T	44.295	0.022977
chr19:44830701:T:C	chr19:44912921:G:T	10.658	1					chr4:89705068:A:G	chr19:44903416:G:A	chr19:44905307:A:T	44.204	0.022977
chr19:44873027:C:G	chr19:44986416:C:T	10.653	1					chr19:44806174:T:C	chr19:44844654:C:A	chr19:44867078:G:A	44.182	0.023976
chr19:44885243:A:G	chr19:44957750:A:G	10.645	1					chr19:44853738:C:T	chr19:44903416:G:A	chr19:44905307:A:T	44.182	0.023976
chr19:44820881:G:A	chr19:44869450:G:A	10.643	1					chr19:44879418:G:A	chr19:44903416:G:A	chr19:44905307:A:T	44.169	0.023976
chr19:44811067:T:C	chr19:44913574:T:G	10.64	1					chr19:44810480:C:T	chr19:44903416:G:A	chr19:44905307:A:T	44.099	0.023976
chr4:89840793:T:G	chr19:44892009:G:A	10.634	1					chr4:89685975:C:G	chr19:44903416:G:A	chr19:44905307:A:T	44.091	0.023976
chr4:89821488:G:C	chr4:89867792:G:A	10.621	1					chr19:44892009:G:A	chr19:44903416:G:A	chr19:44976606:G:A	44.086	0.023976
chr19:44892009:G:A	chr19:44979627:T:C	10.6	1					chr4:89858514:A:T	chr19:44892009:G:A	chr19:44903416:G:A	44.081	0.023976
chr19:44820881:G:A	chr19:44935297:C:T	10.594	1					chr4:89843173:A:G	chr19:44892009:G:A	chr19:44903416:G:A	44.067	0.023976
chr4:89914407:C:T	chr19:44903416:G:A	10.587	1					chr4:89704563:T:A	chr19:44903416:G:A	chr19:44905307:A:T	44.037	0.024975
chr19:44838502:C:G	chr19:44876489:A:G	10.581	1					chr19:44892559:G:A	chr19:44903416:G:A	chr19:44905307:A:T	44.029	0.024975
chr4:89761420:A:G	chr4:89867792:G:A	10.574	1					chr19:44903416:G:A	chr19:44905307:A:T	chr19:44924522:C:G	43.938	0.024975
chr19:44819986:A:G	chr19:44913574:T:G	10.571	1					chr19:44864753:A:G	chr19:44885243:A:G	chr19:44903416:G:A	43.867	0.025974
chr19:44885967:G:A	chr19:44890259:C:T	10.566	1					chr4:89715268:G:A	chr19:44892009:G:A	chr19:44903416:G:A	43.833	0.026973
chr19:44912921:G:T	chr19:44928832:T:C	10.564	1					chr19:44885967:G:A	chr19:44903416:G:A	chr19:44905307:A:T	43.82	0.026973
chr4:89705068:A:G	chr19:44940442:T:C	10.559	1					chr19:44870282:G:C	chr19:44892009:G:A	chr19:44903416:G:A	43.752	0.027972
chr4:89902124:G:A	chr19:44892009:G:A	10.543	1					chr19:44903416:G:A	chr19:44905307:A:T	chr19:44955209:A:G	43.704	0.028971
chr19:44853417:A:G	chr19:44935297:C:T	10.533	1					chr19:44903416:G:A	chr19:44905307:A:T	chr19:44980464:G:A	43.704	0.028971
chr4:89721380:A:G	chr19:44951509:G:A	10.521	1					chr4:89850373:C:T	chr19:44903416:G:A	chr19:44905307:A:T	43.696	0.02997
chr4:89819727:G:A	chr19:44832739:A:G	10.507	1					chr4:89855194:C:T	chr19:44905579:T:G	chr19:44912921:G:T	43.655	0.030969
chr4:89858514:A:T	chr19:44876489:A:G	10.496	1					chr4:89848271:A:G	chr19:44905579:T:G	chr19:44912921:G:T	43.584	0.030969
chr4:89797844:C:T	chr19:45004438:G:A	10.494	1					chr4:89697543:A:G	chr19:44892009:G:A	chr19:44903416:G:A	43.57	0.031968
chr4:89823097:C:T	chr19:44935297:C:T	10.491	1					chr19:44892009:G:A	chr19:44903416:G:A	chr19:44980417:G:A	43.526	0.032967
chr4:89855194:C:T	chr19:44935297:C:T	10.469	1					chr4:89856893:A:G	chr19:44903416:G:A	chr19:44905307:A:T	43.495	0.032967
chr4:89684903:A:G	chr19:44919304:T:G	10.468	1					chr4:89792292:T:C	chr19:44892009:G:A	chr19:44903416:G:A	43.488	0.032967
chr4:89674789:T:C	chr4:89682527:G:A	10.465	1					chr19:44869610:G:A	chr19:44903416:G:A	chr19:44905307:A:T	43.453	0.033966
chr19:44885243:A:G	chr19:44899796:T:C	10.46	1					chr19:44903416:G:A	chr19:44905307:A:T	chr19:44919304:T:G	43.441	0.033966
chr4:89814971:C:A	chr19:44926286:C:T	10.432	1					chr19:44840322:G:A	chr19:44903416:G:A	chr19:44905307:A:T	43.395	0.033966
chr4:89682527:G:A	chr19:44848259:C:G	10.422	1					chr4:89713061:G:A	chr19:44903416:G:A	chr19:44905307:A:T	43.384	0.033966
chr19:44832419:A:G	chr19:44912921:G:T	10.421	1					chr19:44807827:G:A	chr19:44903416:G:A	chr19:44905307:A:T	43.347	0.035964
chr4:89680159:A:G	chr19:44928832:T:C	10.409	1					chr19:44813115:T:C	chr19:44892009:G:A	chr19:44903416:G:A	43.336	0.035964
chr4:89915368:A:C	chr19:44881081:G:A	10.397	1					chr19:44892009:G:A	chr19:44903416:G:A	chr19:44966351:C:T	43.334	0.035964
chr4:89858607:A:G	chr19:44903527:G:C	10.396	1					chr19:44892009:G:A	chr19:44899635:T:A	chr19:44903416:G:A	43.331	0.035964
chr4:89682527:G:A	chr4:89788590:G:A	10.39	1					chr4:89732197:C:T	chr19:44903416:G:A	chr19:44905307:A:T	43.315	0.036963
chr4:89902124:G:A	chr19:44832739:A:G	10.382	1					chr4:89788085:T:A	chr19:44892009:G:A	chr19:44903416:G:A	43.302	0.036963
chr4:89749918:A:G	chr19:44857316:G:A	10.369	1					chr4:89695279:A:T	chr19:44892009:G:A	chr19:44903416:G:A	43.289	0.037962
chr4:89803718:G:A	chr19:44903527:G:C	10.356	1					chr19:44892009:G:A	chr19:44903416:G:A	chr19:45001919:C:A	43.2	0.037962
chr19:44819986:A:G	chr19:44848634:A:G	10.354	1					chr19:44890954:C:T	chr19:44903416:G:A	chr19:44905307:A:T	43.176	0.037962
chr19:44867078:G:A	chr19:44951509:G:A	10.341	1					chr19:44819986:A:G	chr19:44842530:A:T	chr19:44869610:G:A	43.154	0.037962
chr4:89658023:G:A	chr19:44926286:C:T	10.336	1					chr19:44869610:G:A	chr19:44892009:G:A	chr19:44903416:G:A	43.151	0.037962
chr4:89673836:G:A	chr19:44854682:A:G	10.335	1					chr19:44892009:G:A	chr19:44903416:G:A	chr19:44957750:A:G	43.123	0.037962
chr4:89814971:C:A	chr19:44876489:A:G	10.327	1					chr19:44830701:T:C	chr19:44903416:G:A	chr19:44905307:A:T	43.03	0.041958
chr19:44851039:A:G	chr19:44873027:C:G	10.323	1					chr19:44903416:G:A	chr19:44912921:G:T	chr19:44980417:G:A	42.994	0.042957
chr4:89750185:G:A	chr19:44903416:G:A	10.314	1					chr4:89663395:G:A	chr19:44903416:G:A	chr19:44905307:A:T	42.993	0.042957
chr4:89855194:C:T	chr19:44913574:T:G	10.311	1					chr4:89851800:G:T	chr19:44892009:G:A	chr19:44903416:G:A	42.951	0.044955
chr19:44844654:C:A	chr19:44967300:C:G	10.31	1					chr4:89721031:A:G	chr19:44819487:A:G	chr19:44874077:G:A	42.881	0.044955
chr4:89630631:C:T	chr4:89850010:T:A	10.308	1					chr19:44840705:C:T	chr19:44892009:G:A	chr19:44903416:G:A	42.855	0.044955
chr19:44853746:C:G	chr19:44926286:C:T	10.289	1					chr4:89765968:G:A	chr19:44903416:G:A	chr19:44905307:A:T	42.829	0.044955
chr4:89761420:A:G	chr19:44835079:A:G	10.287	1					chr19:44892009:G:A	chr19:44892559:G:A	chr19:44903416:G:A	42.829	0.044955
chr19:44820881:G:A	chr19:45001091:C:G	10.285	1					chr4:89750185:G:A	chr19:44903416:G:A	chr19:44905307:A:T	42.809	0.044955
chr4:89779178:T:C	chr19:44899461:G:C	10.283	1					chr4:89823097:C:T	chr19:44892009:G:A	chr19:44903416:G:A	42.79	0.045954
chr4:89823097:C:T	chr19:44998766:C:T	10.273	1					chr4:89874404:T:C	chr19:44892009:G:A	chr19:44903416:G:A	42.787	0.045954
chr19:44885917:T:A	chr19:44956997:G:A	10.267	1					chr4:89892703:G:T	chr19:44892009:G:A	chr19:44903416:G:A	42.787	0.045954
chr4:89681644:T:C	chr4:89721380:A:G	10.259	1					chr19:44819487:A:G	chr19:44869610:G:A	chr19:44886339:G:A	42.779	0.045954
chr4:89645318:G:A	chr19:44903416:G:A	10.251	1					chr19:44872156:G:A	chr19:44903416:G:A	chr19:44918620:A:G	42.776	0.045954
chr4:89689176:C:T	chr4:89840868:G:A	10.247	1					chr4:89721380:A:G	chr19:44892009:G:A	chr19:44903416:G:A	42.75	0.045954
chr19:44905579:T:G	chr19:44935906:C:G	10.242	1					chr4:89848271:A:G	chr19:44898611:T:C	chr19:44913574:T:G	42.728	0.045954
chr19:44822134:C:T	chr19:44869610:G:A	10.24	1					chr4:89915368:A:C	chr19:44903416:G:A	chr19:44905307:A:T	42.722	0.046953
chr4:89797844:C:T	chr19:44952331:T:C	10.234	1					chr19:44819986:A:G	chr19:44832419:A:G	chr19:44881081:G:A	42.694	0.046953
chr19:44892009:G:A	chr19:44935297:C:T	10.228	1					chr19:44892009:G:A	chr19:44903416:G:A	chr19:44947595:A:G	42.688	0.046953
chr4:89700748:A:G	chr19:44841048:C:G	10.22	1					chr19:44903416:G:A	chr19:44905307:A:T	chr19:44975788:T:G	42.675	0.046953
chr19:44822134:C:T	chr19:44831577:T:C	10.202	1					chr19:44819487:A:G	chr19:44869610:G:A	chr19:44922505:T:G	42.67	0.047952
chr4:89858514:A:T	chr19:44926286:C:T	10.196	1					chr4:89735883:A:G	chr19:44892009:G:A	chr19:44903416:G:A	42.627	0.048951
chr4:89685975:C:G	chr4:89918563:G:A	10.188	1					chr4:89681644:T:C	chr19:44892009:G:A	chr19:44903416:G:A	42.621	0.048951
chr19:44806174:T:C	chr19:44819816:T:C	10.179	1					chr19:44854682:A:G	chr19:44885243:A:G	chr19:44903416:G:A	42.617	0.048951
chr19:44869610:G:A	chr19:44966351:C:T	10.178	1					chr19:44831713:A:G	chr19:44892009:G:A	chr19:44903416:G:A	42.606	0.04995
chr19:44853417:A:G	chr19:44873027:C:G	10.176	1					chr4:89857494:C:A	chr19:44892009:G:A	chr19:44903416:G:A	42.579	0.04995
chr19:44854682:A:G	chr19:44873027:C:G	10.172	1					chr4:89850010:T:A	chr19:44903416:G:A	chr19:44905307:A:T	42.565	0.04995
chr19:44851039:A:G	chr19:44928401:A:G	10.169	1					chr19:44806377:G:A	chr19:44903416:G:A	chr19:44905307:A:T	42.552	0.04995
chr4:89750185:G:A	chr4:89846722:A:G	10.146	1					chr4:89846722:A:G	chr19:44903416:G:A	chr19:44905307:A:T	42.541	0.04995
chr19:44819634:C:T	chr19:44864753:A:G	10.146	1					chr19:44903416:G:A	chr19:44905307:A:T	chr19:44994319:T:C	42.377	0.0529471
chr4:89750185:G:A	chr4:89856893:A:G	10.13	1					chr19:44819487:A:G	chr19:44865946:G:A	chr19:44869610:G:A	42.376	0.0529471
chr4:89682527:G:A	chr4:89843159:T:C	10.127	1					chr19:44892009:G:A	chr19:44903416:G:A	chr19:44903527:G:C	42.374	0.0529471
chr19:44832419:A:G	chr19:44924977:G:A	10.121	1					chr19:44836764:C:T	chr19:44892009:G:A	chr19:44903416:G:A	42.369	0.0529471
chr19:44848634:A:G	chr19:44986416:C:T	10.117	1					chr19:44841048:C:G	chr19:44892009:G:A	chr19:44903416:G:A	42.348	0.0529471
chr4:89843173:A:G	chr19:44876489:A:G	10.115	1					chr19:44892009:G:A	chr19:44903416:G:A	chr19:44918620:A:G	42.296	0.0549451
chr19:44820881:G:A	chr19:44885243:A:G	10.11	1					chr19:44826181:G:A	chr19:44892009:G:A	chr19:44903416:G:A	42.29	0.0549451
chr4:89927124:T:G	chr19:44935906:C:G	10.109	1					chr4:89700748:A:G	chr19:44819487:A:G	chr19:44874077:G:A	42.271	0.0549451
chr4:89776006:T:C	chr19:44918620:A:G	10.087	1					chr19:44806715:G:T	chr19:44892009:G:A	chr19:44903416:G:A	42.226	0.0559441
chr19:44819487:A:G	chr19:44905579:T:G	10.084	1					chr4:89644618:T:G	chr19:44903416:G:A	chr19:44905307:A:T	42.2	0.0559441
chr4:89652245:G:A	chr4:89919099:A:T	10.084	1					chr4:89930525:C:T	chr19:44903416:G:A	chr19:44905307:A:T	42.125	0.0579421
chr4:89896697:A:G	chr19:44913574:T:G	10.08	1					chr19:44882132:G:A	chr19:44892009:G:A	chr19:44903416:G:A	42.112	0.0589411
chr4:89715268:G:A	chr19:44903416:G:A	10.075	1					chr4:89823065:G:A	chr19:44903416:G:A	chr19:44905307:A:T	42.105	0.0589411
chr19:44854682:A:G	chr19:44876489:A:G	10.074	1					chr4:89715889:G:A	chr19:44892009:G:A	chr19:44903416:G:A	42.043	0.0599401
chr4:89633824:T:A	chr19:44830701:T:C	10.073	1					chr19:44816374:G:A	chr19:44903416:G:A	chr19:44905307:A:T	41.991	0.0639361
chr19:44844654:C:A	chr19:44952331:T:C	10.059	1					chr19:44892009:G:A	chr19:44903416:G:A	chr19:44969907:C:T	41.939	0.0659341
chr19:44874077:G:A	chr19:44877713:G:T	10.022	1					chr19:44821499:C:G	chr19:44892009:G:A	chr19:44903416:G:A	41.935	0.0659341
chr4:89843173:A:G	chr19:44926286:C:T	10.02	1					chr4:89637203:A:C	chr19:44892009:G:A	chr19:44903416:G:A	41.922	0.0669331
chr4:89886361:G:A	chr19:44935906:C:G	10.005	1					chr4:89765968:G:A	chr19:44892009:G:A	chr19:44903416:G:A	41.918	0.0669331
chr4:89721380:A:G	chr19:44939271:C:G	10	1					chr19:44898611:T:C	chr19:44912921:G:T	chr19:44924977:G:A	41.886	0.0689311
chr4:89688984:A:T	chr4:89749918:A:G	9.994	1					chr4:89855194:C:T	chr19:44898611:T:C	chr19:44913574:T:G	41.859	0.0689311
chr4:89903279:C:T	chr19:44899635:T:A	9.989	1					chr4:89633649:A:G	chr19:44892009:G:A	chr19:44903416:G:A	41.847	0.0689311
chr19:44857316:G:A	chr19:44912921:G:T	9.976	1					chr4:89800729:T:C	chr19:44903416:G:A	chr19:44905307:A:T	41.833	0.0699301
chr4:89893526:C:T	chr19:44923840:C:T	9.971	1					chr4:89853002:T:C	chr19:44903416:G:A	chr19:44905307:A:T	41.819	0.0699301
chr4:89762555:G:A	chr19:44876489:A:G	9.969	1					chr19:44903416:G:A	chr19:44905307:A:T	chr19:44922505:T:G	41.807	0.0709291
chr19:44917843:G:A	chr19:45001091:C:G	9.963	1					chr4:89902124:G:A	chr19:44892009:G:A	chr19:44905579:T:G	41.804	0.0709291
chr4:89721685:A:G	chr19:44917843:G:A	9.962	1					chr4:89840206:T:A	chr19:44903416:G:A	chr19:44905307:A:T	41.793	0.0709291
chr19:44918620:A:G	chr19:44935297:C:T	9.946	1					chr4:89851574:A:G	chr19:44903416:G:A	chr19:44905307:A:T	41.793	0.0709291
chr4:89732197:C:T	chr19:44924391:C:G	9.938	1					chr4:89651126:A:T	chr19:44903416:G:A	chr19:44905307:A:T	41.792	0.0709291
chr4:89848271:A:G	chr19:44935297:C:T	9.936	1					chr4:89675772:C:G	chr19:44905579:T:G	chr19:44912921:G:T	41.783	0.0709291
chr19:44858317:G:A	chr19:44913574:T:G	9.919	1					chr4:89821488:G:C	chr19:44903416:G:A	chr19:44905307:A:T	41.783	0.0709291
chr4:89645318:G:A	chr19:44867836:G:T	9.914	1					chr4:89834088:G:A	chr19:44892009:G:A	chr19:44903416:G:A	41.775	0.0709291
chr19:44820881:G:A	chr19:44903416:G:A	9.908	1					chr4:89790839:C:A	chr19:44892009:G:A	chr19:44903416:G:A	41.731	0.0719281
chr4:89792292:T:C	chr19:44832419:A:G	9.906	1					chr19:44857316:G:A	chr19:44892009:G:A	chr19:44903416:G:A	41.729	0.0719281
chr19:44854682:A:G	chr19:44926286:C:T	9.897	1					chr4:89797844:C:T	chr19:44903416:G:A	chr19:44905307:A:T	41.724	0.0719281
chr4:89779085:T:C	chr4:89840868:G:A	9.886	1					chr19:44903416:G:A	chr19:44905307:A:T	chr19:44921921:G:A	41.662	0.0739261
chr4:89673836:G:A	chr19:44869610:G:A	9.884	1					chr19:44819634:C:T	chr19:44903416:G:A	chr19:44905307:A:T	41.645	0.0759241
chr4:89779085:T:C	chr4:89779178:T:C	9.884	1					chr19:44892009:G:A	chr19:44903416:G:A	chr19:44965872:A:G	41.644	0.0759241
chr4:89855194:C:T	chr19:44855049:C:T	9.87	1					chr4:89717874:G:T	chr19:44903416:G:A	chr19:44918620:A:G	41.637	0.0759241
chr19:44857316:G:A	chr19:44874077:G:A	9.869	1					chr4:89746122:G:T	chr19:44892009:G:A	chr19:44903416:G:A	41.58	0.0759241
chr19:44857316:G:A	chr19:44986416:C:T	9.869	1					chr4:89633824:T:A	chr19:44892009:G:A	chr19:44903416:G:A	41.574	0.0759241
chr19:44811067:T:C	chr19:44860443:A:G	9.863	1					chr19:44903416:G:A	chr19:44918620:A:G	chr19:44920687:C:T	41.563	0.0759241
chr19:44840322:G:A	chr19:44860443:A:G	9.857	1					chr4:89938128:G:A	chr19:44903416:G:A	chr19:44905307:A:T	41.551	0.0759241
chr19:44892009:G:A	chr19:44905307:A:T	9.855	1					chr4:89680182:C:T	chr19:44840322:G:A	chr19:44877713:G:T	41.531	0.0759241
chr4:89663395:G:A	chr4:89850010:T:A	9.853	1					chr19:44892009:G:A	chr19:44903416:G:A	chr19:44951509:G:A	41.521	0.0759241
chr4:89685975:C:G	chr4:89891998:A:G	9.842	1					chr4:89717874:G:T	chr19:44892009:G:A	chr19:44903416:G:A	41.501	0.0759241
chr19:44806629:G:T	chr19:44855049:C:T	9.84	1					chr4:89828815:C:T	chr19:44903416:G:A	chr19:44905307:A:T	41.48	0.0759241
chr4:89689733:A:T	chr4:89721380:A:G	9.839	1					chr19:44903416:G:A	chr19:44905307:A:T	chr19:44967656:C:T	41.477	0.0759241
chr19:44830701:T:C	chr19:44857316:G:A	9.835	1					chr4:89899642:G:A	chr19:44892009:G:A	chr19:44903416:G:A	41.452	0.0769231
chr4:89631769:A:G	chr19:44841048:C:G	9.827	1					chr19:44867836:G:T	chr19:44892009:G:A	chr19:44903416:G:A	41.437	0.0769231
chr4:89848271:A:G	chr19:44855049:C:T	9.825	1					chr19:44862190:G:A	chr19:44892009:G:A	chr19:44903416:G:A	41.417	0.0779221
chr4:89643708:A:T	chr4:89915368:A:C	9.823	1					chr19:44813447:T:A	chr19:44892009:G:A	chr19:44903416:G:A	41.4	0.0789211
chr19:44947595:A:G	chr19:45004438:G:A	9.822	1					chr4:89863489:T:C	chr19:44903416:G:A	chr19:44905307:A:T	41.388	0.0789211
chr4:89842088:A:G	chr19:44923840:C:T	9.821	1					chr4:89713061:G:A	chr19:44892009:G:A	chr19:44903416:G:A	41.383	0.0789211
chr4:89681644:T:C	chr19:44952331:T:C	9.82	1					chr19:44892009:G:A	chr19:44903416:G:A	chr19:44955206:A:G	41.367	0.0789211
chr4:89798887:T:A	chr19:44923840:C:T	9.818	1					chr19:44881081:G:A	chr19:44892009:G:A	chr19:44903416:G:A	41.341	0.0799201
chr19:44877713:G:T	chr19:44939271:C:G	9.815	1					chr19:44806174:T:C	chr19:44844654:C:A	chr19:44869450:G:A	41.338	0.0799201
chr19:44811067:T:C	chr19:44905579:T:G	9.802	1					chr4:89732197:C:T	chr19:44892009:G:A	chr19:44903416:G:A	41.335	0.0799201
chr4:89761420:A:G	chr19:44858317:G:A	9.789	1					chr4:89936328:G:A	chr19:44903416:G:A	chr19:44905307:A:T	41.311	0.0819181
chr4:89627552:C:T	chr19:44936241:C:T	9.788	1					chr19:44903416:G:A	chr19:44905307:A:T	chr19:44910109:T:C	41.306	0.0819181
chr19:44807827:G:A	chr19:44913574:T:G	9.784	1					chr4:89704563:T:A	chr19:44892009:G:A	chr19:44903416:G:A	41.303	0.0819181
chr19:44899796:T:C	chr19:44905579:T:G	9.783	1					chr19:44892009:G:A	chr19:44903416:G:A	chr19:44996664:T:C	41.298	0.0819181
chr19:44858317:G:A	chr19:44903416:G:A	9.773	1					chr4:89903279:C:T	chr19:44903416:G:A	chr19:44905307:A:T	41.258	0.0849151
chr19:44841048:C:G	chr19:44869450:G:A	9.77	1					chr4:89810307:G:C	chr19:44892009:G:A	chr19:44903416:G:A	41.251	0.0849151
chr19:44935386:A:G	chr19:45001091:C:G	9.768	1					chr19:44810411:A:T	chr19:44892009:G:A	chr19:44903416:G:A	41.164	0.0859141
chr19:44928832:T:C	chr19:44956997:G:A	9.755	1					chr19:44819487:A:G	chr19:44869610:G:A	chr19:44928832:T:C	41.161	0.0859141
chr19:44806174:T:C	chr19:44955825:C:T	9.744	1					chr19:44858317:G:A	chr19:44892009:G:A	chr19:44903416:G:A	41.138	0.0869131
chr19:44912921:G:T	chr19:44924977:G:A	9.742	1					chr4:89872142:T:G	chr19:44892009:G:A	chr19:44903416:G:A	41.128	0.0869131
chr4:89834088:G:A	chr19:44952451:C:T	9.736	1					chr19:44855049:C:T	chr19:44905579:T:G	chr19:44912921:G:T	41.109	0.0879121
chr4:89715268:G:A	chr19:44874077:G:A	9.733	1					chr19:44892009:G:A	chr19:44903416:G:A	chr19:44924522:C:G	41.105	0.0889111
chr4:89679047:G:A	chr4:89850010:T:A	9.733	1					chr4:89751419:T:C	chr19:44892009:G:A	chr19:44903416:G:A	41.087	0.0889111
chr19:44877713:G:T	chr19:44975095:A:G	9.726	1					chr19:44851039:A:G	chr19:44903416:G:A	chr19:44905307:A:T	41.063	0.0899101
chr19:44905307:A:T	chr19:44905579:T:G	9.719	1					chr19:44819986:A:G	chr19:44881081:G:A	chr19:44913574:T:G	41.049	0.0909091
chr19:44865946:G:A	chr19:44885243:A:G	9.717	1					chr4:89750185:G:A	chr19:44892009:G:A	chr19:44903416:G:A	41.015	0.0929071
chr19:44923879:C:T	chr19:44975788:T:G	9.698	1					chr19:44892009:G:A	chr19:44903416:G:A	chr19:45007808:A:G	41.008	0.0929071
chr4:89904312:G:A	chr19:44957750:A:G	9.685	1					chr19:44869610:G:A	chr19:44905579:T:G	chr19:44912921:G:T	40.951	0.0989011
chr4:89840793:T:G	chr19:44885967:G:A	9.685	1					chr19:44872156:G:A	chr19:44892009:G:A	chr19:44903416:G:A	40.95	0.0989011
chr4:89724523:C:T	chr19:44998766:C:T	9.677	1					chr4:89747225:C:T	chr19:44892009:G:A	chr19:44903416:G:A	40.932	0.0999001
chr4:89679047:G:A	chr19:44831577:T:C	9.672	1					chr19:44892009:G:A	chr19:44903416:G:A	chr19:44909484:C:G	40.919	0.100899
chr19:44928401:A:G	chr19:44935906:C:G	9.672	1					chr19:44832739:A:G	chr19:44892009:G:A	chr19:44903416:G:A	40.897	0.101898
chr4:89764982:T:C	chr4:89830988:A:C	9.668	1					chr19:44819487:A:G	chr19:44869610:G:A	chr19:44957750:A:G	40.865	0.102897
chr19:44848634:A:G	chr19:44885243:A:G	9.663	1					chr4:89852969:T:C	chr19:44892009:G:A	chr19:44903416:G:A	40.864	0.102897
chr19:44867078:G:A	chr19:44979627:T:C	9.651	1					chr19:44903416:G:A	chr19:44905307:A:T	chr19:44913574:T:G	40.84	0.102897
chr19:44860443:A:G	chr19:44903416:G:A	9.642	1					chr4:89680182:C:T	chr19:44892009:G:A	chr19:44903416:G:A	40.799	0.105894
chr4:89788085:T:A	chr19:44926286:C:T	9.641	1					chr19:44838502:C:G	chr19:44903416:G:A	chr19:44918620:A:G	40.789	0.105894
chr4:89750136:A:G	chr19:44998766:C:T	9.641	1					chr19:44864753:A:G	chr19:44885243:A:G	chr19:44935297:C:T	40.773	0.105894
chr4:89714135:A:G	chr19:44870282:G:C	9.638	1					chr19:44830701:T:C	chr19:44892009:G:A	chr19:44903416:G:A	40.748	0.106893
chr4:89750185:G:A	chr19:45007808:A:G	9.635	1					chr19:44892009:G:A	chr19:44903416:G:A	chr19:44987444:C:T	40.725	0.107892
chr19:44854682:A:G	chr19:44928401:A:G	9.635	1					chr4:89867792:G:A	chr19:44903416:G:A	chr19:44905307:A:T	40.718	0.107892
chr4:89840206:T:A	chr19:44892009:G:A	9.632	1					chr4:89865434:A:G	chr19:44819487:A:G	chr19:44874077:G:A	40.713	0.107892
chr4:89851574:A:G	chr19:44892009:G:A	9.632	1					chr19:44832419:A:G	chr19:44853417:A:G	chr19:44928401:A:G	40.697	0.107892
chr4:89902124:G:A	chr19:44813447:T:A	9.63	1					chr4:89927124:T:G	chr19:44903416:G:A	chr19:44905307:A:T	40.611	0.111888
chr19:44869610:G:A	chr19:44885917:T:A	9.628	1					chr19:44819487:A:G	chr19:44869610:G:A	chr19:44905579:T:G	40.596	0.111888
chr19:44853417:A:G	chr19:44853746:C:G	9.625	1					chr4:89871393:C:A	chr19:44892009:G:A	chr19:44903416:G:A	40.575	0.112887
chr19:44831577:T:C	chr19:44869610:G:A	9.618	1					chr4:89816997:T:A	chr19:44892009:G:A	chr19:44903416:G:A	40.566	0.112887
chr19:44864753:A:G	chr19:44892009:G:A	9.616	1					chr4:89779178:T:C	chr19:44905579:T:G	chr19:44912921:G:T	40.553	0.115884
chr4:89779085:T:C	chr19:44823718:T:C	9.612	1					chr19:44838246:A:G	chr19:44892009:G:A	chr19:44903416:G:A	40.549	0.115884
chr19:44831577:T:C	chr19:44957750:A:G	9.611	1					chr19:44840322:G:A	chr19:44892009:G:A	chr19:44903416:G:A	40.52	0.115884
chr4:89852969:T:C	chr19:44952451:C:T	9.609	1					chr19:44892009:G:A	chr19:44903416:G:A	chr19:44923879:C:T	40.517	0.115884
chr4:89896697:A:G	chr19:44917947:C:T	9.609	1					chr19:44876259:G:A	chr19:44885243:A:G	chr19:44903416:G:A	40.511	0.115884
chr19:44844654:C:A	chr19:44986416:C:T	9.609	1					chr19:44854682:A:G	chr19:44905579:T:G	chr19:44912921:G:T	40.455	0.115884
chr4:89889718:G:C	chr19:44917843:G:A	9.606	1					chr19:44892009:G:A	chr19:44903416:G:A	chr19:44966645:C:T	40.447	0.115884
chr4:89625335:T:C	chr4:89840868:G:A	9.605	1					chr4:89706816:G:A	chr19:44892009:G:A	chr19:44903416:G:A	40.402	0.117882
chr4:89658435:G:A	chr19:44892559:G:A	9.598	1					chr4:89747225:C:T	chr19:44903416:G:A	chr19:44918620:A:G	40.347	0.122877
chr4:89903279:C:T	chr19:44881081:G:A	9.594	1					chr19:44819487:A:G	chr19:44869610:G:A	chr19:44947595:A:G	40.346	0.122877
chr4:89816997:T:A	chr19:44952451:C:T	9.592	1					chr19:44892009:G:A	chr19:44903416:G:A	chr19:44939271:C:G	40.338	0.122877
chr19:44820881:G:A	chr19:44867078:G:A	9.581	1					chr19:44819487:A:G	chr19:44869610:G:A	chr19:45008865:G:A	40.335	0.122877
chr19:44885243:A:G	chr19:44921921:G:A	9.571	1					chr19:44819487:A:G	chr19:44869610:G:A	chr19:44996664:T:C	40.333	0.123876
chr4:89675772:C:G	chr19:44838246:A:G	9.569	1					chr4:89705068:A:G	chr19:44892009:G:A	chr19:44903416:G:A	40.324	0.123876
chr19:44853746:C:G	chr19:44917843:G:A	9.559	1					chr19:44877713:G:T	chr19:44892009:G:A	chr19:44903416:G:A	40.322	0.123876
chr4:89788085:T:A	chr19:44876489:A:G	9.555	1					chr4:89794654:T:C	chr19:44819487:A:G	chr19:44874077:G:A	40.279	0.125874
chr4:89846722:A:G	chr19:44898611:T:C	9.547	1					chr4:89817688:T:G	chr19:44819487:A:G	chr19:44874077:G:A	40.279	0.125874
chr19:44819487:A:G	chr19:44876259:G:A	9.546	1					chr4:89637606:G:T	chr19:44892009:G:A	chr19:44903416:G:A	40.263	0.125874
chr4:89839903:C:A	chr4:89927124:T:G	9.546	1					chr19:44903416:G:A	chr19:44905307:A:T	chr19:44946209:G:C	40.235	0.125874
chr19:44810458:T:C	chr19:44892009:G:A	9.54	1					chr4:89938128:G:A	chr19:44892009:G:A	chr19:44903416:G:A	40.204	0.127872
chr4:89625335:T:C	chr4:89903279:C:T	9.529	1					chr19:44819986:A:G	chr19:44869610:G:A	chr19:44905371:T:C	40.204	0.127872
chr19:44923879:C:T	chr19:45009206:G:A	9.526	1					chr19:44885917:T:A	chr19:44903416:G:A	chr19:44905307:A:T	40.185	0.128871
chr4:89685485:T:C	chr19:44869610:G:A	9.517	1					chr19:44892009:G:A	chr19:44901175:G:A	chr19:44903416:G:A	40.176	0.128871
chr4:89886361:G:A	chr19:44869450:G:A	9.501	1					chr4:89877719:C:T	chr19:44903416:G:A	chr19:44905307:A:T	40.16	0.128871
chr4:89689733:A:T	chr19:44923840:C:T	9.498	1					chr4:89886387:C:A	chr19:44892009:G:A	chr19:44903416:G:A	40.138	0.12987
chr4:89661488:G:A	chr19:44858317:G:A	9.491	1					chr19:44819487:A:G	chr19:44869610:G:A	chr19:44921921:G:A	40.131	0.12987
chr4:89827695:T:A	chr19:44918620:A:G	9.482	1					chr19:44892009:G:A	chr19:44905371:T:C	chr19:44913574:T:G	40.127	0.12987
chr4:89651126:A:T	chr19:44838246:A:G	9.478	1					chr4:89814971:C:A	chr19:44892009:G:A	chr19:44903416:G:A	40.113	0.12987
chr4:89750185:G:A	chr19:44813115:T:C	9.477	1					chr19:44806629:G:T	chr19:44892009:G:A	chr19:44903416:G:A	40.11	0.12987
chr4:89715267:C:T	chr19:44935297:C:T	9.472	1					chr19:44819487:A:G	chr19:44869610:G:A	chr19:44935386:A:G	40.106	0.12987
chr4:89819727:G:A	chr19:44903527:G:C	9.464	1					chr4:89827815:T:A	chr19:44892009:G:A	chr19:44903416:G:A	40.1	0.12987
chr4:89745101:C:T	chr19:44917843:G:A	9.463	1					chr19:44835079:A:G	chr19:44892009:G:A	chr19:44903416:G:A	40.073	0.132867
chr19:44840705:C:T	chr19:44965872:A:G	9.457	1					chr4:89904312:G:A	chr19:44892009:G:A	chr19:44903416:G:A	40.07	0.132867
chr19:44819487:A:G	chr19:44955825:C:T	9.448	1					chr4:89645318:G:A	chr19:44903416:G:A	chr19:44918620:A:G	40.068	0.132867
chr4:89790619:T:C	chr19:44835079:A:G	9.448	1					chr19:44819487:A:G	chr19:44869610:G:A	chr19:44899796:T:C	40.05	0.134865
chr4:89839903:C:A	chr4:89867792:G:A	9.448	1					chr19:44892009:G:A	chr19:44903416:G:A	chr19:44932268:T:G	40.017	0.134865
chr19:44873027:C:G	chr19:44975095:A:G	9.447	1					chr19:44892009:G:A	chr19:44903416:G:A	chr19:44963875:C:T	40.012	0.134865
chr4:89764982:T:C	chr19:44848259:C:G	9.437	1					chr19:44819487:A:G	chr19:44869610:G:A	chr19:44935297:C:T	40.009	0.135864
chr19:44840322:G:A	chr19:44868773:C:T	9.435	1					chr4:89630216:A:G	chr19:44892009:G:A	chr19:44903416:G:A	40.008	0.135864
chr4:89625465:G:A	chr4:89829918:C:T	9.425	1					chr4:89927124:T:G	chr19:44892009:G:A	chr19:44903416:G:A	40.006	0.135864
chr4:89823097:C:T	chr19:44806174:T:C	9.423	1					chr19:44858317:G:A	chr19:44885243:A:G	chr19:44903416:G:A	39.967	0.135864
chr19:44913574:T:G	chr19:44924977:G:A	9.423	1					chr4:89705068:A:G	chr19:44903416:G:A	chr19:44918620:A:G	39.967	0.136863
chr4:89651126:A:T	chr19:44892009:G:A	9.42	1					chr4:89923697:A:G	chr19:44892009:G:A	chr19:44903416:G:A	39.944	0.137862
chr4:89865434:A:G	chr19:44853746:C:G	9.409	1					chr4:89685975:C:G	chr19:44819487:A:G	chr19:44874077:G:A	39.942	0.137862
chr4:89681644:T:C	chr19:44853417:A:G	9.399	1					chr19:44819487:A:G	chr19:44867684:C:T	chr19:44869610:G:A	39.934	0.137862
chr19:44881674:G:A	chr19:44935318:C:A	9.388	1					chr19:44819487:A:G	chr19:44869610:G:A	chr19:44976606:G:A	39.931	0.138861
chr4:89779178:T:C	chr19:44903416:G:A	9.379	1					chr19:44819986:A:G	chr19:44874077:G:A	chr19:44877713:G:T	39.904	0.141858
chr4:89755997:T:C	chr19:44935297:C:T	9.378	1					chr19:44831577:T:C	chr19:44892009:G:A	chr19:44903416:G:A	39.903	0.141858
chr19:44841465:G:A	chr19:44942260:G:A	9.375	1					chr19:44832419:A:G	chr19:44903416:G:A	chr19:44918620:A:G	39.902	0.142857
chr19:44912921:G:T	chr19:44921921:G:A	9.372	1					chr19:44892009:G:A	chr19:44903416:G:A	chr19:44967656:C:T	39.899	0.143856
chr19:44905371:T:C	chr19:44928401:A:G	9.36	1					chr4:89889718:G:C	chr19:44892009:G:A	chr19:44903416:G:A	39.898	0.143856
chr19:44928832:T:C	chr19:44955206:A:G	9.352	1					chr19:44881081:G:A	chr19:44903416:G:A	chr19:44905307:A:T	39.897	0.143856
chr19:44864753:A:G	chr19:44903416:G:A	9.344	1					chr19:44892009:G:A	chr19:44903416:G:A	chr19:44942260:G:A	39.889	0.143856
chr19:44876489:A:G	chr19:44955825:C:T	9.337	1					chr19:44881845:G:A	chr19:44892009:G:A	chr19:44903416:G:A	39.888	0.143856
chr4:89856893:A:G	chr19:44898611:T:C	9.336	1					chr4:89919099:A:T	chr19:44892009:G:A	chr19:44903416:G:A	39.879	0.143856
chr4:89691437:C:T	chr19:44841048:C:G	9.332	1					chr4:89829918:C:T	chr19:44892009:G:A	chr19:44903416:G:A	39.876	0.144855
chr4:89675772:C:G	chr19:44918620:A:G	9.327	1					chr19:44819487:A:G	chr19:44858317:G:A	chr19:44874077:G:A	39.86	0.146853
chr19:44841048:C:G	chr19:44905579:T:G	9.326	1					chr4:89900191:G:A	chr19:44892009:G:A	chr19:44903416:G:A	39.802	0.14985
chr4:89863489:T:C	chr19:44923840:C:T	9.324	1					chr19:44903416:G:A	chr19:44905307:A:T	chr19:44935297:C:T	39.784	0.150849
chr4:89625071:C:T	chr19:44841048:C:G	9.319	1					chr4:89637606:G:T	chr19:44840322:G:A	chr19:44877713:G:T	39.764	0.150849
chr19:44874585:G:C	chr19:45003514:T:A	9.317	1					chr4:89663395:G:A	chr19:44819487:A:G	chr19:44874077:G:A	39.76	0.150849
chr4:89755997:T:C	chr4:89852969:T:C	9.313	1					chr4:89832072:G:T	chr19:44892009:G:A	chr19:44903416:G:A	39.759	0.150849
chr4:89899657:C:T	chr19:44869450:G:A	9.308	1					chr19:44819487:A:G	chr19:44869610:G:A	chr19:44892559:G:A	39.755	0.150849
chr4:89643708:A:T	chr4:89761420:A:G	9.301	1					chr4:89832326:G:A	chr19:44898611:T:C	chr19:44913574:T:G	39.75	0.150849
chr4:89856893:A:G	chr19:44923840:C:T	9.299	1					chr19:44877078:T:C	chr19:44892009:G:A	chr19:44903416:G:A	39.729	0.150849
chr4:89630392:T:C	chr4:89696651:G:A	9.291	1					chr19:44892009:G:A	chr19:44905307:A:T	chr19:44905579:T:G	39.721	0.150849
chr4:89691437:C:T	chr19:44832419:A:G	9.284	1					chr4:89750136:A:G	chr19:44892009:G:A	chr19:44903416:G:A	39.701	0.150849
chr19:44892009:G:A	chr19:45009206:G:A	9.276	1					chr19:44819986:A:G	chr19:44832419:A:G	chr19:44869450:G:A	39.688	0.152847
chr19:44823718:T:C	chr19:44858317:G:A	9.27	1					chr19:44839558:G:C	chr19:44892009:G:A	chr19:44903416:G:A	39.688	0.152847
chr19:44858389:A:G	chr19:44912921:G:T	9.253	1					chr19:44819816:T:C	chr19:44903416:G:A	chr19:44905307:A:T	39.67	0.152847
chr4:89625335:T:C	chr4:89930525:C:T	9.24	1					chr4:89724523:C:T	chr19:44892009:G:A	chr19:44903416:G:A	39.669	0.152847
chr4:89715040:C:T	chr4:89788085:T:A	9.24	1					chr19:44892009:G:A	chr19:44903416:G:A	chr19:44986416:C:T	39.659	0.153846
chr19:44913574:T:G	chr19:44928832:T:C	9.23	1					chr4:89846044:A:G	chr19:44892009:G:A	chr19:44903416:G:A	39.644	0.153846
chr4:89842088:A:G	chr19:44848259:C:G	9.226	1					chr19:44864753:A:G	chr19:44885243:A:G	chr19:44899796:T:C	39.632	0.154845
chr19:44819816:T:C	chr19:44986416:C:T	9.222	1					chr19:44892009:G:A	chr19:44903416:G:A	chr19:45001269:C:T	39.603	0.156843
chr4:89721380:A:G	chr4:89798887:T:A	9.221	1					chr19:44903416:G:A	chr19:44905307:A:T	chr19:44957750:A:G	39.59	0.158841
chr4:89696651:G:A	chr19:44841048:C:G	9.217	1					chr19:44880305:G:A	chr19:44892009:G:A	chr19:44903416:G:A	39.555	0.160839
chr4:89688984:A:T	chr4:89855194:C:T	9.209	1					chr19:44903416:G:A	chr19:44905307:A:T	chr19:44935386:A:G	39.54	0.160839
chr19:44872156:G:A	chr19:44885243:A:G	9.209	1					chr19:44903416:G:A	chr19:44918620:A:G	chr19:44932268:T:G	39.519	0.162837
chr4:89858607:A:G	chr19:44892009:G:A	9.209	1					chr4:89721380:A:G	chr19:44903416:G:A	chr19:44918620:A:G	39.493	0.164835
chr19:44864753:A:G	chr19:44935297:C:T	9.198	1					chr19:44858776:G:A	chr19:44892009:G:A	chr19:44903416:G:A	39.49	0.164835
chr4:89761420:A:G	chr4:89832188:A:T	9.193	1					chr19:44892009:G:A	chr19:44896099:G:A	chr19:44903416:G:A	39.481	0.165834
chr4:89754829:C:T	chr19:44822134:C:T	9.193	1					chr19:44868773:C:T	chr19:44892009:G:A	chr19:44903416:G:A	39.469	0.166833
chr4:89705068:A:G	chr4:89852969:T:C	9.191	1					chr19:44905579:T:G	chr19:44912921:G:T	chr19:44973400:C:G	39.438	0.168831
chr19:44839558:G:C	chr19:44841465:G:A	9.19	1					chr19:44892009:G:A	chr19:44903416:G:A	chr19:45009157:T:G	39.435	0.168831
chr4:89930525:C:T	chr19:44881081:G:A	9.175	1					chr4:89627552:C:T	chr19:44819487:A:G	chr19:44874077:G:A	39.393	0.171828
chr4:89625071:C:T	chr19:44994319:T:C	9.173	1					chr19:44892009:G:A	chr19:44903416:G:A	chr19:44960129:G:A	39.391	0.171828
chr4:89823097:C:T	chr19:44957750:A:G	9.168	1					chr19:44892009:G:A	chr19:44903416:G:A	chr19:44940825:G:A	39.38	0.171828
chr19:44841048:C:G	chr19:44926286:C:T	9.165	1					chr19:44903416:G:A	chr19:44918620:A:G	chr19:44942260:G:A	39.38	0.171828
chr19:44810458:T:C	chr19:44885917:T:A	9.163	1					chr19:44832419:A:G	chr19:44853417:A:G	chr19:44913574:T:G	39.348	0.173826
chr4:89633824:T:A	chr19:44892009:G:A	9.159	1					chr4:89653193:A:T	chr19:44819487:A:G	chr19:44869610:G:A	39.347	0.173826
chr4:89765081:A:G	chr19:44995248:G:A	9.158	1					chr4:89886337:T:C	chr19:44892009:G:A	chr19:44903416:G:A	39.346	0.173826
chr4:89856893:A:G	chr19:44913574:T:G	9.143	1					chr4:89696651:G:A	chr19:44892009:G:A	chr19:44903416:G:A	39.33	0.175824
chr4:89850373:C:T	chr19:44832739:A:G	9.142	1					chr19:44892009:G:A	chr19:44903416:G:A	chr19:45004438:G:A	39.324	0.175824
chr19:44819634:C:T	chr19:44876259:G:A	9.141	1					chr4:89716173:C:G	chr19:44892009:G:A	chr19:44903416:G:A	39.311	0.176823
chr19:44819634:C:T	chr19:44892009:G:A	9.138	1					chr19:44858389:A:G	chr19:44903416:G:A	chr19:44912921:G:T	39.308	0.176823
chr4:89716173:C:G	chr19:44806174:T:C	9.132	1					chr4:89745101:C:T	chr19:44892009:G:A	chr19:44903416:G:A	39.295	0.177822
chr19:44819816:T:C	chr19:44853417:A:G	9.132	1					chr4:89703442:T:C	chr19:44819487:A:G	chr19:44874077:G:A	39.289	0.177822
chr4:89715268:G:A	chr19:44854682:A:G	9.129	1					chr4:89653193:A:T	chr19:44892009:G:A	chr19:44903416:G:A	39.282	0.178821
chr19:44835079:A:G	chr19:44996664:T:C	9.128	1					chr4:89722363:T:C	chr19:44819487:A:G	chr19:44874077:G:A	39.278	0.178821
chr4:89688984:A:T	chr4:89848271:A:G	9.121	1					chr19:44855049:C:T	chr19:44892009:G:A	chr19:44903416:G:A	39.274	0.178821
chr4:89630392:T:C	chr19:44869610:G:A	9.118	1					chr19:44892009:G:A	chr19:44903416:G:A	chr19:44914318:A:T	39.257	0.178821
chr4:89685485:T:C	chr19:44841048:C:G	9.118	1					chr19:44864648:A:G	chr19:44892009:G:A	chr19:44903416:G:A	39.25	0.17982
chr4:89685029:A:G	chr19:44831577:T:C	9.106	1					chr19:44892009:G:A	chr19:44903416:G:A	chr19:44972513:T:C	39.239	0.180819
chr4:89674789:T:C	chr4:89884573:A:C	9.092	1					chr4:89721380:A:G	chr19:44885243:A:G	chr19:44903416:G:A	39.236	0.180819
chr19:44890954:C:T	chr19:44924977:G:A	9.088	1					chr4:89625465:G:A	chr19:44892009:G:A	chr19:44903416:G:A	39.208	0.182817
chr19:44836764:C:T	chr19:44869450:G:A	9.086	1					chr19:44806174:T:C	chr19:44844654:C:A	chr19:44998766:C:T	39.19	0.183816
chr4:89731983:C:T	chr4:89823065:G:A	9.085	1					chr4:89707686:C:T	chr19:44892009:G:A	chr19:44903416:G:A	39.188	0.183816
chr4:89707686:C:T	chr19:44838502:C:G	9.081	1					chr19:44892009:G:A	chr19:44903416:G:A	chr19:45005093:C:T	39.173	0.184815
chr4:89681644:T:C	chr4:89797844:C:T	9.075	1					chr4:89886361:G:A	chr19:44903416:G:A	chr19:44905307:A:T	39.155	0.184815
chr19:44822134:C:T	chr19:44874077:G:A	9.071	1					chr4:89810307:G:C	chr19:44840322:G:A	chr19:44877713:G:T	39.15	0.184815
chr4:89696651:G:A	chr19:44851039:A:G	9.07	1					chr19:44869450:G:A	chr19:44877713:G:T	chr19:44905579:T:G	39.14	0.185814
chr19:44913574:T:G	chr19:44935386:A:G	9.063	1					chr4:89697543:A:G	chr19:44903416:G:A	chr19:44918620:A:G	39.136	0.185814
chr19:44839558:G:C	chr19:44917843:G:A	9.054	1					chr19:44903416:G:A	chr19:44918620:A:G	chr19:45001269:C:T	39.109	0.188811
chr4:89790619:T:C	chr19:44935297:C:T	9.045	1					chr19:44819487:A:G	chr19:44854682:A:G	chr19:44881081:G:A	39.103	0.18981
chr4:89681644:T:C	chr19:44867836:G:T	9.043	1					chr4:89919239:A:T	chr19:44892009:G:A	chr19:44903416:G:A	39.093	0.190809
chr4:89828874:C:T	chr4:89867792:G:A	9.043	1					chr19:44819487:A:G	chr19:44869610:G:A	chr19:45004438:G:A	39.08	0.191808
chr4:89846044:A:G	chr19:44973854:C:T	9.028	1					chr19:44892009:G:A	chr19:44903416:G:A	chr19:44913574:T:G	39.078	0.191808
chr4:89645318:G:A	chr19:44820881:G:A	9.025	1					chr19:44903416:G:A	chr19:44905307:A:T	chr19:44963875:C:T	39.072	0.191808
chr4:89889718:G:C	chr19:44876489:A:G	9.024	1					chr19:44899635:T:A	chr19:44905579:T:G	chr19:44912921:G:T	39.061	0.193806
chr19:44853417:A:G	chr19:44881845:G:A	9.024	1					chr19:44905579:T:G	chr19:44912921:G:T	chr19:44926286:C:T	39.058	0.193806
chr4:89707686:C:T	chr19:44979627:T:C	9.016	1					chr4:89721685:A:G	chr19:44892009:G:A	chr19:44903416:G:A	39.055	0.193806
chr4:89823065:G:A	chr19:44892009:G:A	9.014	1					chr4:89915368:A:C	chr19:44903416:G:A	chr19:44912921:G:T	39.034	0.193806
chr4:89800729:T:C	chr19:44892009:G:A	9.014	1					chr19:44819487:A:G	chr19:44869610:G:A	chr19:44880305:G:A	39.017	0.195804
chr19:44910109:T:C	chr19:44967300:C:G	9.006	1					chr4:89691437:C:T	chr19:44903416:G:A	chr19:44905307:A:T	39.001	0.196803
chr19:44854682:A:G	chr19:44912921:G:T	9.003	1					chr19:44853417:A:G	chr19:44903416:G:A	chr19:44905307:A:T	39.001	0.196803
chr4:89643708:A:T	chr4:89930525:C:T	9.002	1					chr4:89762555:G:A	chr19:44892009:G:A	chr19:44903416:G:A	38.998	0.196803
chr4:89630392:T:C	chr19:44853417:A:G	8.998	1					chr4:89767534:C:T	chr19:44892009:G:A	chr19:44903416:G:A	38.978	0.198801
chr19:44869450:G:A	chr19:44975788:T:G	8.997	1					chr19:44819487:A:G	chr19:44838246:A:G	chr19:44869610:G:A	38.948	0.200799
chr4:89700748:A:G	chr19:45009206:G:A	8.992	1					chr4:89721031:A:G	chr19:44892009:G:A	chr19:44903416:G:A	38.941	0.200799
chr19:44899796:T:C	chr19:44922505:T:G	8.989	1					chr4:89896697:A:G	chr19:44832419:A:G	chr19:44853417:A:G	38.94	0.200799
chr4:89731983:C:T	chr4:89800729:T:C	8.987	1					chr4:89865434:A:G	chr19:44892009:G:A	chr19:44903416:G:A	38.939	0.200799
chr4:89790619:T:C	chr19:44885967:G:A	8.987	1					chr4:89700748:A:G	chr19:44892009:G:A	chr19:44903416:G:A	38.937	0.200799
chr4:89764982:T:C	chr4:89792944:G:A	8.986	1					chr4:89877719:C:T	chr19:44832419:A:G	chr19:44853417:A:G	38.933	0.200799
[truncated: 403 more rows]

## Sheet: SupplementaryTable_6
Supplementary Table 6a: Model-Based Multifactor Dimensionality Reduction Method of SNPxSNP Interaction for PD of APOE and SNCA with permutation testing								Supplementary Table 6b: Model-Based Multifactor Dimensionality Reduction Method of SNPxSNPxSNP Interaction for PD of APOE and SNCA with permutation testing
[truncated: 1,001 more rows]
